# Supplementary material for: A custom ddPCR method for the detection of copy number variations in the nebulin triplicate region
Source: PLoS One. 2022 May 16;17(5):e0267793. doi: 10.1371/journal.pone.0267793 (PMC9109913; doi:10.1371/journal.pone.0267793)
Supplement: S1 Table — (XLSX) [file pone.0267793.s001.xlsx]

## Sheet: dMIQE2020
ITEM TO CHECK	PROVIDED	COMMENT
Column1	Y/N	Column2	Y	Y	raw data uploaded to online repository with ID:
1. SPECIMEN			N	N	raw data included as supplemental files:
Detailed description of specimen type and numbers	y	In manuscript, section 2.1.		NA	raw data available on request:
Sampling procedure (including time to storage)	y	In manuscript, section 2.1.			raw data not available:
Sample aliquotation, storage conditions and duration	y	In manuscript, section 2.1.
2. NUCLEIC ACID EXTRACTION
Description of extraction method including amount of sample processed	y	In manuscript, section 2.1.
Volume of solvent used to elute/resuspend extract	y	In manuscript, section 2.1.
Number of extraction replicates	n	Not performed or N/A
Extraction blanks included?	n	Not performed or N/A
3. NUCLEIC ACID ASSESSMENT AND STORAGE
Method to evaluate quality of nucleic acids	y	In manuscript, section 2.1.
Method to evaluate quantity of nucleic acids (including molecular weight and calculations when using mass)	y	In manuscript, section 2.1.
Storage conditions: temperature, concentration, duration, buffer, aliquots	y	In manuscript, section 2.1.
Clear description of dilution steps used to prepare working DNA solution	y	In manuscript, section 2.1.
4. NUCLEIC ACID MODIFICATION
Template modification (digestion, sonication, pre-amplification, bisulphite etc.)	y	In manuscript, section 2.3.3.
Details of repurification following modification if performed	n	Not performed
5. REVERSE TRANSCRIPTION
cDNA priming method and concentration	n	N/A
One or two step protocol (include reaction details for two step)	n	N/A
Amount of RNA added per reaction	n	N/A
Detailed reaction components and conditions	n	N/A
Estimated copies measured with and without addition of RT*	n	N/A
Manufacturer of reagents used with catalogue and lot numbers	n	N/A
Storage of cDNA: temperature, concentration, duration, buffer and aliquots	n	N/A
6. dPCR OLIGONUCLEOTIDES DESIGN AND TARGET INFORMATION
Sequence accession number or official gene symbol	y	In supporting information, table S1
Method (software) used for design and in silico verification	y	In manuscript, section 2.3.1.
Location of amplicon	y	In supporting information, table S1
Amplicon length	y	In supporting information, table S1
Primer and probe sequences (or amplicon context sequence)**	y	In supporting information, table S1
Location and identity of any modifications	n	N/A
Manufacturer of oligonucleotides	y	In manuscript, section 2.3.1.
7. dPCR PROTOCOL
Manufacturer of dPCR instrument and instrument model	y	In manuscript, section 2.3.3.
Buffer/kit manufacturer with catalogue and lot number	y	In supproting information, table S2
Primer and probe concentration	y	In manuscript, section 2.3.1.
Pre-reaction volume and composition (incl. amount of template and if restriction enzyme added)	y	In manuscript, section 2.3.4.
Template treatment (initial heating or chemical denaturation)	y	In manuscript, section 2.3.4.
Polymerase identity and concentration, Mg++ and dNTP concentrations***	Y	In manuscript, section 2.3.4.
Complete thermocycling parameters	y	In manuscript, section 2.3.4.
8. ASSAY VALIDATION
Details of optimisation performed	y	In manuscript, section 2.3.2.
Analytical specificity (vs. related sequences) and limit of blank (LOB)	y	In manuscript, section 2.3.1.
Analytical sensitivity/LoD and how this was evaluated	y	In manuscript, section 2.4.
Testing for inhibitors (from biological matrix/extraction)	n	Not performed or N/A
9. DATA ANALYSIS
Description of dPCR experimental design	y	In manuscript, section 2.4.
Comprehensive details negative and positive of controls (whether applied for QC or for estimation of error)	y	In manuscript, section 2.3.3.
Partition classification method (thresholding)	y	In manuscript, section 2.4.2.
Examples of positive and negative experimental results (including fluorescence plots in supplemental material)	y	In supporting information, fig S1
Description of technical replication	y	In manuscript, section 2.4.3.
Repeatability (intra-experiment variation)	y	In manuscript, section 2.4.3.
Reproducibility (inter-experiment/user/lab etc. variation )	y	In manuscript, section 2.4.3.
Number of partitions measured (average and standard deviation )	y	In manuscript, table 2.
Partition volume	n	N/A
Copies per partition (λ or equivalent ) (average and standard deviation)	y	In supporting information, table S3
dPCR analysis program (source, version)	y	In manuscript, sections 2.4.1. and 2.4.2.
Description of normalisation method	y	In manuscript, sections 2.4.2. and 2.4.4.
Statistical methods used for analysis	y	In manuscript, section 2.4.4.
Data transparency	y	Raw amplitude data available in supporting information
Table S1. dMIQE2020 checklist for authors, reviewers and editors. Authors should fill detail whether information is provided. Where ‘yes’ is selected use comment box to detail location of information or to include the information. Where ‘no’ is selected use comment box to outline rationale for omission. Sections 4 and 5 may not apply depending on experiment.
* Assessing the absence of DNA using a no RT assay (or where RT has been inactivated) is essential when first extracting RNA. Once the sample has been validated as DNA-free, inclusion of a no-RT control is desirable, but no longer essential.
** Disclosure of the primer and probe sequence is highly desirable and strongly encouraged. However, since not all commercial pre-designed assay vendors provide this information when it is not available assay context sequences must be submitted (Bustin et al. Primer sequence disclosure: A clarification of the miqe guidelines. Clin Chem 2011;57:919-21.)
*** Details of reaction components is highly desirable, however not always possible for commercial disclosure reasons. Inclusion of catalogue number is essential where component reagent details are not available.
