# Supplementary material for: A custom ddPCR method for the detection of copy number variations in the nebulin triplicate region
Source: PLoS One. 2022 May 16;17(5):e0267793. doi: 10.1371/journal.pone.0267793 (PMC9109913; doi:10.1371/journal.pone.0267793)
Supplement: S2 Table — (XLSX) [file pone.0267793.s002.xlsx]

## Sheet: Taul1
NEB TRI exon IV
Target	Sequence	Amplicon length	Amplicon locations within NG_009382.2	GC%	Length in bp	Tm (°C)
Forward primer	GGCTATACATGCTGCCAAGA	169 bp	c.13034_13202	50	20	55.73
Reverse primer	CGTCCACTGGTGCAGATAAT		c.14492_14660	50	20	54.92
Hydrolysis probe	AGCCAAGAAATGCCAGGTCCTGGTTAGCG		c.15950_16118	55	29	67.47
NEB TRI exon VIII
Target	Sequence	Amplicon length	Amplicon locations within NG_009382.2	GC%	Length in bp	Tm (°C)
Forward primer	ACCACAAAGCCAAGATCTCC	104 bp	c.138874_138977	50	20	54.15
Reverse primer	GTGCAGGTAATGGCGATAGT		c.149427_149530	50	20	54.9
Hydrolysis probe	CATGGTGTCCATCAGCGCTGCCAAAGAAGG		c.159978_160081	57	30	68.78
