# Supplementary material for: A custom ddPCR method for the detection of copy number variations in the nebulin triplicate region
Source: PLoS One. 2022 May 16;17(5):e0267793. doi: 10.1371/journal.pone.0267793 (PMC9109913; doi:10.1371/journal.pone.0267793)
Supplement: S3 Table — (XLSX) [file pone.0267793.s003.xlsx]

## Sheet: Taul1
Product	Catalog number	Manufacturer
Bio_Rad ddPCR Supermix for Probes (no dUTP)	1863024	Bio-Rad Laboratories Inc.
PrimePCR ddPCR Copy Number Assay for EIF2C1, HEX-labelled	10031243	Bio-Rad Laboratories Inc.
Custom ddPCR assays, FAM-labelled	10031276	Bio-Rad Laboratories Inc.
FastDigest BsuRI	FD0154	Thermo Scientific
Droplet Generation Oil for Probes	1864006	Bio-Rad Laboratories Inc.
DG8 Cartridge	1864008	Bio-Rad Laboratories Inc.
DG8 Gasket	1863009	Bio-Rad Laboratories Inc.
DG8 Cartridge holder	1863051	Bio-Rad Laboratories Inc.
ddPCR 96-well plate	1864109	Bio-Rad Laboratories Inc.
