# Supplementary material for: A custom ddPCR method for the detection of copy number variations in the nebulin triplicate region
Source: PLoS One. 2022 May 16;17(5):e0267793. doi: 10.1371/journal.pone.0267793 (PMC9109913; doi:10.1371/journal.pone.0267793)
Supplement: S4 Table — (XLSX) [file pone.0267793.s004.xlsx]

## Sheet: Sheet1
	NEB TRI exon IV assay					NEB TRI exon VIII assay
Cluster category (Ch1-Ch2)	Min	Max	Mean	σ	%CV	Min	Max	Mean	σ	%CV
Positive-positive	104	10285	2357.24	2419.15		101	10292	2423.96	2503.9
Positive-negative	1319	8672	4333.9	1599.02		1507	8702	4777.99	1534.84
Negative-positive	368	2637	1110.7	405.449		174	2033	959.87	355.925
Negative-negative	124	13193	5173.31	3533.28		132	12870	5122.84	3474.39
All accepted	10052	17779	12974.1	1701.24	13.1125	10354	17487	13284.7	1434.87	10.8009
