# Supplementary material for: A custom ddPCR method for the detection of copy number variations in the nebulin triplicate region
Source: PLoS One. 2022 May 16;17(5):e0267793. doi: 10.1371/journal.pone.0267793 (PMC9109913; doi:10.1371/journal.pone.0267793)
Supplement: S5 Table — (XLSX) [file pone.0267793.s005.xlsx]

## Sheet: Taul3
NEB TRI exon IV
	Min	Max	Mean	σ	%CV
NEB TRI exon IV copies per 20 μl	2857	74833	21952.9	16500.4	75.1627
EIF2C1 copies per 20 μl	1144	43731	8740.56	8319.53	95.1831
NEB TRI exon VIII
	Min	Max	Mean	σ	%CV
NEB TRI exon VIII copies per 20 μl	3581	89078	24562	19631.8	79.9276
EIF2C1 copies per 20 μl	1114	32180	7922.11	7075.14	89.3088
