# Supplementary material for: A custom ddPCR method for the detection of copy number variations in the nebulin triplicate region
Source: PLoS One. 2022 May 16;17(5):e0267793. doi: 10.1371/journal.pone.0267793 (PMC9109913; doi:10.1371/journal.pone.0267793)
Supplement: S7 Table — (XLSX) [file pone.0267793.s007.xlsx]

## Sheet: Taul1
NEB TRI exon IV intra-assay								NEB TRI exon VIII intra-assay
Sample information		Run 1	Run 2	Statistical values				Sample information		Run 1	Run 2	Statistical values
sampleID	array CN	ddPCR CN	ddPCR CN	Mean	σ	%CV		sampleID	array CN	ddPCR CN	ddPCRCN	Mean	σ	%CV
521	5	3.91	4.22	4.065	0.219203	5.39245		521	5	5.01	4.77	4.89	0.169706	3.47046
1082	10	9.05	9.26	9.155	0.148492	1.62198		1082	10	10.6	11	10.8	0.282843	2.61891
1084	14	14.3	15	14.65	0.494975	3.37867		1084	14	16.5	16.8	16.65	0.212132	1.27407
2091	7	6.59	6.16	6.375	0.304056	4.7695		2091	7	7.03	7.23	7.13	0.141421	1.98347
2685	5	4.87	4.63	4.75	0.169706	3.57275		2683	11	9.41	10.3	9.855	0.629325	6.38585
2686	5	4.76	4.49	4.625	0.190919	4.12797		2723	10	9.48	9.16	9.32	0.226274	2.42783
3151	9	9.17	8.84	9.005	0.233345	2.59129		3151	9	9.5	8.87	9.185	0.445477	4.85005
4113	5	4.74	4.42	4.58	0.226274	4.94048		4113	5	4.85	4.7	4.775	0.106066	2.22128
Intra-assay mean %CV (n=8)						3.79939		5313	5	4.46	5.23	4.845	0.544472	11.2378
								Intra-assay mean %CV (n=9)						4.05219
