# Supplementary material for: A custom ddPCR method for the detection of copy number variations in the nebulin triplicate region
Source: PLoS One. 2022 May 16;17(5):e0267793. doi: 10.1371/journal.pone.0267793 (PMC9109913; doi:10.1371/journal.pone.0267793)
Supplement: S8 Table — (XLSX) [file pone.0267793.s008.xlsx]

## Sheet: Taul1
NEB TRI exon IV inter-assay								NEB TRI exon VIII inter-assay
Sample information		Run 1	Run 2	Statistical values				Sample information		Run 1	Run 2	Statistical values
sampleID	array CN	ddPCR CN	ddPCR CN	Mean	σ	%CV		sampleID	array CN	ddPCR CN	ddPCR CN	Mean	σ	%CV
521	5	4.22	2.7	3.46	1.0748	31.0637		523	5	4.5	4.62	4.56	0.06	1.31579
523	5	3.97	4.41	4.19	0.311127	7.42547		571	9	10.5	8.07	9.285	1.215	13.0856
526	5	4.47	4.6	4.535	0.0919239	2.02699		1933	5	3.33	4.91	4.12	0.79	19.1748
571	9	6.15	10.1	8.125	2.79307	34.3763		2423	6	6.05	5.92	5.985	0.065	1.08605
573	9	7.48	9.18	8.33	1.20208	14.4308		2682	10	11.4	10.6	11	0.4	3.63636
1252	9	9.84	8.26	9.05	1.11723	12.3451		2685	5	4.38	6.22	5.3	0.92	17.3585
1933	5	4.56	2.91	3.735	1.16673	31.2376		2686	5	4.21	6.01	5.11	0.9	17.6125
2091	7	6.52	6.59	6.555	0.0494975	0.75511		2731	7	6.72	7.95	7.335	0.615	8.38446
2343	7	6.15	5.78	5.965	0.26163	4.38608		2732	6	5.86	5.26	5.56	0.3	5.39568
2422	6	6.11	3.36	4.735	1.94454	41.0674		2733	7	6.89	6.51	6.7	0.19	2.83582
2423	6	5.61	2.45	4.03	2.23446	55.4456		2981	5	4.22	4.59	4.405	0.185	4.19977
2681	5	5.07	2.46	3.765	1.84555	49.0186		2983	5	4.3	4.46	4.38	0.08	1.82648
2682	10	12.2	6.02	9.11	4.36992	47.9684		3153	9	8.18	7.91	8.045	0.135	1.67806
2683	11	10.8	10.3	10.55	0.353553	3.35122		3213	7	6.83	7.45	7.14	0.31	4.34174
2685	5	4.63	3.44	4.035	0.841457	20.854		3773	7	6.81	6.33	6.57	0.24	3.65297
2686	5	4.49	3.46	3.975	0.72832	18.3225		3982	5	4.43	5.56	4.995	0.565	11.3113
2721	10	6.23	6.11	6.17	0.0848528	1.37525		3983	5	4.65	5.52	5.085	0.435	8.55457
2723	10	11.1	5.98	8.54	3.62039	42.3933		4033	5	4.92	5.05	4.985	0.065	1.30391
2731	7	4.16	6.56	5.36	1.69706	31.6615		4071	7	6.44	6.35	6.395	0.045	0.703675
2732	6	5.91	4.7	5.305	0.855599	16.1282		4072	7	6.88	6.72	6.8	0.08	1.17647
2733	7	4.31	6.36	5.335	1.44957	27.1709		4073	8	7.46	7.15	7.305	0.155	2.12183
2981	5	3.78	4.92	4.35	0.806102	18.5311		4392	14	13.8	16	14.9	1.1	7.38255
2983	5	4.82	3.25	4.035	1.11016	27.5132		4451	5	5.06	4.89	4.975	0.085	1.70854
3153	9	6.67	2.9	4.785	2.66579	55.7114		4453	5	5.07	5.04	5.055	0.015	0.296736
3213	7	6.33	5.3	5.815	0.72832	12.5248		4721	6	5.99	5.82	5.905	0.085	1.43946
3333	5	5.09	3.19	4.14	1.3435	32.4518		4722	6	5.97	5.57	5.77	0.2	3.4662
3773	7	5.33	5.9	5.615	0.403051	7.17811		4751	7	9.52	9.18	9.35	0.17	1.81818
3983	5	4.77	4.86	4.815	0.0636396	1.32169		4752	10	11.4	10	10.7	0.7	6.54206
4013	8	7.63	7.08	7.355	0.388909	5.28768		4753	11	11.7	11	11.35	0.35	3.0837
4033	5	4.2	5.37	4.785	0.827315	17.2898		Ceph01	6	5.72	5.48	5.6	0.12	2.14286
4071	7	5.29	4.62	4.955	0.473762	9.56128		Ceph02	6	5.98	6.24	6.11	0.13	2.12766
4072	7	6.02	6.19	6.105	0.120208	1.96901		Ceph05	6	5.77	5.77	5.77	0	0
4073	8	5.76	7.01	6.385	0.883883	13.8431		Ceph06	6	6.49	5.34	5.915	0.575	9.72105
4113	5	4.05	4.42	4.235	0.26163	6.17779		Ceph10	5	5.02	4.96	4.99	0.03	0.601202
4392	14	17.3	14.9	16.1	1.69706	10.5407		Ceph11	6	5.81	6.12	5.965	0.155	2.59849
4451	5	4.63	4.63	4.63	0	0		Ceph15	6	6.4	5.97	6.185	0.215	3.47615
4453	5	4.46	4.37	4.415	0.0636396	1.44144		Ceph16	6	7.67	5.66	6.665	1.005	15.0788
4721	6	5.81	3.55	4.68	1.59806	34.1466		Ceph17	6	6	6.1	6.05	0.05	0.826446
4722	6	5.68	2.82	4.25	2.02233	47.5841		Ceph21	6	5.52	5.4	5.46	0.06	1.0989
4751	7	8.23	4.14	6.185	2.89207	46.7594		Ceph24	6	6.81	5.93	6.37	0.44	6.90738
4752	10	4.08	9.56	6.82	3.87495	56.8174		Ceph33	6	5.19	5.82	5.505	0.315	5.72207
4753	11	10.1	10.7	10.4	0.424264	4.07946		TU083X	6	5.01	5.86	5.435	0.425	7.81969
5316	5	4.55	2.9	3.725	1.16673	31.3215		Inter-assay mean %CV (n=42)						5.10987
Ceph02	6	5.52	6.09	5.805	0.403051	6.94317
Ceph03	6	6.16	5.18	5.67	0.692965	12.2216
Ceph05	6	4.29	5.56	4.925	0.898026	18.234
Ceph09	6	5.68	3.9	4.79	1.25865	26.2766
Ceph10	5	4.39	4.27	4.33	0.0848528	1.95965
Ceph15	6	4.46	5.88	5.17	1.00409	19.4215
Ceph16	6	5.77	5.36	5.565	0.289914	5.20959
Ceph17	6	5.36	5.95	5.655	0.417193	7.37742
Ceph20	6	5.21	6.14	5.675	0.657609	11.5878
Ceph21	6	4.13	5.12	4.625	0.700036	15.1359
Ceph24	6	5.92	4.84	5.38	0.763675	14.1947
Ceph25	6	4.87	3.82	4.345	0.742462	17.0877
Ceph33	6	4.7	3.99	4.345	0.502046	11.5546
HA081X	6	5.9	5.75779	5.82889	0.100561	1.72521
OU020Y	6	4.73	5.59	5.16	0.608112	11.7851
PK028Y	6	5.03	6.01	5.52	0.692965	12.5537
TU083X	6	3.72	5.54	4.63	1.28693	27.7956
Inter-assay mean %CV (n=60)						19.2653
