# Supplementary material for: A custom ddPCR method for the detection of copy number variations in the nebulin triplicate region
Source: PLoS One. 2022 May 16;17(5):e0267793. doi: 10.1371/journal.pone.0267793 (PMC9109913; doi:10.1371/journal.pone.0267793)
Supplement: S9 Table — (XLSX) [file pone.0267793.s009.xlsx]

## Sheet: Taul1
NEB TRI exon IV
Residuals	Min	1Q	Median	3Q	Max
	-3.437	-0.4731	0.098	0.484	2.8518
Coefficients	Estimate	Std. Error	t value	Pr(>|t|)
(Intercept)	-0.8114	0.3524	-2.302	0.0235
Actual	1.0043	0.0501	20.045	<2E-16
Residual Standard error	0,9902 on 96 degrees of freedom
Multiple R2	0.8072
Adjusted R2	0.8051
F-statistic	401,8 on 1 and 96 degrees of freedom
p-value	<2,20E-16
NEB TRI exon VIII
Residuals	Min	1Q	Median	3Q	Max
	-1.3915	-0.3752	-0.0727	0.2624	2.2594
Coefficients	Estimate	Std. Error	t value	Pr(>|t|)
(Intercept)	-0.7173	0.24163	-2.969	0.00378
Actual	1.11542	0.03435	32.472	<2E-16
Residual Standard error	0,6789 on 96 degrees of freedom
Multiple R2	0.9166
Adjusted R2	0.9157
F-statistic	1054 on 1 and 96 degrees of freedom
p-value	<2,20E-16
