# Supplementary material for: A custom ddPCR method for the detection of copy number variations in the nebulin triplicate region
Source: PLoS One. 2022 May 16;17(5):e0267793. doi: 10.1371/journal.pone.0267793 (PMC9109913; doi:10.1371/journal.pone.0267793)
Supplement: S11 Table — (XLSX) [file pone.0267793.s011.xlsx]

## Sheet: Taul1
		NEB TRI exon IV
		aCGH				Benignity Kappa	Value	ASE	Z	Pr(>|z|)	Confint lower	Confint upper
		Benign	Pathogenic			Unweighted	0.3881	0.09115	4.258	2.066e-05	0.209433	0.566743
ddPCR	Benign	56	4			Weighted	0.3881	0.09115	4.258	2.066e-05	0.209433	0.566743
	Pathogenic	22	16
	n	78	20	98
		NEB TRI exon VIII
		aCGH				Benignity Kappa	Value	ASE	Z	Pr(>|z|)	Confint lower	Confint upper
		Benign	Pathogenic			Unweighted	0.7739	0.07522	10.29	7.936e-25	0.626499	0.921367
ddPCR	Benign	71	1			Weighted	0.7739	0.07522	10.29	7.94e-25	0.626499	0.921367
	Pathogenic	7	19
	n	78	20	98
