# Supplementary material for: A custom ddPCR method for the detection of copy number variations in the nebulin triplicate region
Source: PLoS One. 2022 May 16;17(5):e0267793. doi: 10.1371/journal.pone.0267793 (PMC9109913; doi:10.1371/journal.pone.0267793)
Supplement: S12 Table — (XLSX) [file pone.0267793.s012.xlsx]

## Sheet: Sheet1
Plate	Well	Sample	SampleStatus	aCGHarrayID	arrayTRILog2	arrayBgLog2A	arrayBgLog2A	arrayBgLogMean	arrayLog2Diff	arrayCNCalc	arrayCN	Target	Conc(copies/µL)	Status	Experiment	SampleType	TargetType	Supermix	DyeName(s)	Copies/20µLWell	PoissonConfMax	PoissonConfMin	Accepted Droplets	Positives	Negatives	Ch1+Ch2+	Ch1+Ch2-	Ch1-Ch2+	Ch1-Ch2-	Linkage	CNV	PoissonCNVMax	PoissonCNVMin	ReferenceCopies	Threshold1	ReferenceUsed	Ratio	PoissonRatioMax	PoissonRatioMin	Fractional Abundance	PoissonFractionalAbundanceMax	PoissonFractionalAbundanceMin	MeanAmplitudeOfPositives	MeanAmplitudeOfNegatives	MeanAmplitudeTotal	ExperimentComments	PoissonConfidenceMax68	PoissonConfidenceMin68	PoissonCNVMax68
18	H04	521	Family	27	-0.2367	-0.0004	0.0104	0.005	-0.2417	5.07449	5	Neb4	978	Manual	CNV	Unknown	Unknown	ddPCR Supermix for Probes (no dUTP)	FAM	19553	1004	952	10390	5864	4526	2798	3066	1982	2544	47.3	2.7	2.8	2.59	2	3000	Ago1	1.35	1.4	1.3	57.4	58.4	56.5	6632	1300	4309	Copy Number Variation Experiment with a Reference Copy Number of 2	991	965	2.75
31	A01	521	Family	27	-0.2367	-0.0004	0.0104	0.005	-0.2417	5.07449	5	Neb4	550	Manual	CNV	Unknown	Unknown	ddPCR Supermix for Probes (no dUTP)	FAM	11001	566	535	13121	4900	8221	1037	3863	1573	6648	11.1	4.22	4.42	4.01	2	3000	Ago1	2.11	2.21	2.01	67.8	68.9	66.8	6124	1056	2949	Copy Number Variation Experiment with a Reference Copy Number of 2	558	542	4.32
31	B01	521	Family	27	-0.2367	-0.0004	0.0104	0.005	-0.2417	5.07449	5	Neb4	468	Manual	CNV	Unknown	Unknown	ddPCR Supermix for Probes (no dUTP)	FAM	9364	484	453	11120	3651	7469	680	2971	1368	6101	1.46	3.91	4.12	3.7	2	3000	Ago1	1.96	2.06	1.85	66.2	67.4	64.9	6008	1057	2683	Copy Number Variation Experiment with a Reference Copy Number of 2	476	460	4.02
15	F04	523	Patient	1	-0.203	0.017	0.0016	0.0093	-0.2123	5.17896	5	Neb4	255	Manual	CNV	Unknown	Unknown	ddPCR Supermix for Probes (no dUTP)	FAM	5095	265	245	12990	2529	10461	254	2275	960	9501	2.19	4.41	4.72	4.11	2	3000	Ago1	2.21	2.36	2.06	68.8	70.3	67.3	7693	1170	2440	Copy Number Variation Experiment with a Reference Copy Number of 2	260	250	4.57
28	A01	523	Patient	1	-0.203	0.017	0.0016	0.0093	-0.2123	5.17896	5	Neb4	177	Manual	CNV	Unknown	Unknown	ddPCR Supermix for Probes (no dUTP)	FAM	3546	185	169	13261	1855	11406	104	1751	865	10541	0	3.97	4.28	3.66	2	2500	Ago1	1.99	2.14	1.83	66.5	68.2	64.8	4124	787	1254	Copy Number Variation Experiment with a Reference Copy Number of 2	181	173	4.13
15	G04	526	Patient	27	-0.2428	-0.0091	0.007	-0.00105	-0.24175	5.07431	5	Neb4	219	Manual	CNV	Unknown	Unknown	ddPCR Supermix for Probes (no dUTP)	FAM	4378	228	210	13453	2284	11169	178	2106	867	10302	0.0667	4.6	4.94	4.26	2	3000	Ago1	2.3	2.47	2.13	69.7	71.3	68.2	7258	1105	2149	Copy Number Variation Experiment with a Reference Copy Number of 2	223	214	4.77
26	A04	526	Patient	27	-0.2428	-0.0091	0.007	-0.00105	-0.24175	5.07431	5	Neb4	2513	Manual	CNV	Unknown	Unknown	ddPCR Supermix for Probes (no dUTP)	FAM	50265	2569	2460	13379	11799	1580	7390	4409	850	730	217	4.47	4.6	4.33	2	5000	Ago1	2.23	2.3	2.16	69.1	69.7	68.4	14898	2620	13448	Copy Number Variation Experiment with a Reference Copy Number of 2	2541	2486	4.54
27	B01	526	Patient	27	-0.2428	-0.0091	0.007	-0.00105	-0.24175	5.07431	5	Neb4	2775	Manual	CNV	Unknown	Unknown	ddPCR Supermix for Probes (no dUTP)	FAM	55509	2846	2709	10783	9764	1019	7163	2601	732	287	59.2	3.58	3.7	3.46	2	2500	Ago1	1.79	1.85	1.73	64.2	65	63.4	7519	1037	6906	Copy Number Variation Experiment with a Reference Copy Number of 2	2811	2741	3.64
28	B01	526	Patient	27	-0.2428	-0.0091	0.007	-0.00105	-0.24175	5.07431	5	Neb4	3110	Manual	CNV	Unknown	Unknown	ddPCR Supermix for Probes (no dUTP)	FAM	62191	3190	3034	11386	10576	810	8986	1590	625	185	449	2.84	2.94	2.75	2	2500	Ago1	1.42	1.47	1.37	58.7	59.5	57.9	7038	1158	6620	Copy Number Variation Experiment with a Reference Copy Number of 2	3150	3070	2.89
15	D04	571	Family	5	0.507	-0.0146	-0.0139	-0.01425	0.52125	8.61119	9	Neb4	658	Manual	CNV	Unknown	Unknown	ddPCR Supermix for Probes (no dUTP)	FAM	13153	675	641	13395	5736	7659	619	5117	784	6875	3.12	10.1	10.7	9.51	2	3000	Ago1	5.05	5.35	4.76	83.5	84.3	82.7	7671	1165	3951	Copy Number Variation Experiment with a Reference Copy Number of 2	666	649	10.4
17	D04	571	Family	5	0.507	-0.0146	-0.0139	-0.01425	0.52125	8.61119	9	Neb4	2640	Manual	CNV	Unknown	Unknown	ddPCR Supermix for Probes (no dUTP)	FAM	52801	2702	2581	12289	10986	1303	5684	5302	680	623	0	6.15	6.36	5.94	2	3000	Ago1	3.08	3.18	2.97	75.5	76.1	74.8	7816	1432	7140	Copy Number Variation Experiment with a Reference Copy Number of 2	2671	2610	6.26
17	E04	573	Patient	2	0.4928	-0.0056	-0.0598	-0.0327	0.5255	8.63659	9	Neb4	2631	Manual	CNV	Unknown	Unknown	ddPCR Supermix for Probes (no dUTP)	FAM	52627	2693	2573	12489	11155	1334	4961	6194	658	676	0	7.48	7.75	7.22	2	3000	Ago1	3.74	3.87	3.61	78.9	79.5	78.3	7775	1414	7096	Copy Number Variation Experiment with a Reference Copy Number of 2	2662	2601	7.62
26	G05	573	Patient	2	0.4928	-0.0056	-0.0598	-0.0327	0.5255	8.63659	9	Neb4	702	Manual	CNV	Unknown	Unknown	ddPCR Supermix for Probes (no dUTP)	FAM	14036	721	683	12620	5670	6950	774	4896	764	6186	15.9	9.18	9.7	8.66	2	5000	Ago1	4.59	4.85	4.33	82.1	82.9	81.3	15055	2557	8172	Copy Number Variation Experiment with a Reference Copy Number of 2	711	692	9.45
31	C01	1082	Family	52	0.7592	0.0058	0.0055	0.00565	0.75355	10.1156	10	Neb4	1048	Manual	CNV	Unknown	Unknown	ddPCR Supermix for Probes (no dUTP)	FAM	20965	1075	1023	11320	6676	4644	1186	5490	838	3806	0	9.05	9.5	8.59	2	3000	Ago1	4.52	4.75	4.3	81.9	82.6	81.2	6784	1105	4454	Copy Number Variation Experiment with a Reference Copy Number of 2	1062	1035	9.28
31	D01	1082	Family	52	0.7592	0.0058	0.0055	0.00565	0.75355	10.1156	10	Neb4	1086	Manual	CNV	Unknown	Unknown	ddPCR Supermix for Probes (no dUTP)	FAM	21723	1112	1061	12660	7631	5029	1406	6225	883	4146	7.48	9.26	9.7	8.82	2	3000	Ago1	4.63	4.85	4.41	82.2	82.9	81.5	7125	1137	4746	Copy Number Variation Experiment with a Reference Copy Number of 2	1099	1073	9.48
26	B06	1083	Patient	53	0.6937	-0.0247	-0.0714	-0.04805	0.74175	10.0332	10	Neb4	985	Manual	CNV	Unknown	Unknown	ddPCR Supermix for Probes (no dUTP)	FAM	19703	1008	963	13788	7820	5968	1243	6577	917	5051	4.18	9.83	10.3	9.36	2	5000	Ago1	4.91	5.15	4.68	83.1	83.8	82.4	14731	2575	9470	Copy Number Variation Experiment with a Reference Copy Number of 2	997	974	10.1
31	E01	1084	Patient	53	0.6937	-0.0247	-0.0714	-0.04805	0.74175	10.0332	10	Neb4	477	Manual	CNV	Unknown	Unknown	ddPCR Supermix for Probes (no dUTP)	FAM	9537	493	461	10767	3588	7179	176	3412	389	6790	0	15	16.4	13.7	2	3000	Ago1	7.52	8.19	6.85	88.3	89.2	87.3	7152	1102	3119	Copy Number Variation Experiment with a Reference Copy Number of 2	485	469	15.7
31	F01	1084	Patient	51	1.1621	-0.0286	-0.0246	-0.0266	1.1887	13.6768	14	Neb4	409	Manual	CNV	Unknown	Unknown	ddPCR Supermix for Probes (no dUTP)	FAM	8186	423	395	11105	3263	7842	159	3104	368	7474	0.654	14.3	15.6	13	2	3000	Ago1	7.16	7.81	6.5	87.7	88.7	86.7	6528	1137	2721	Copy Number Variation Experiment with a Reference Copy Number of 2	417	402	15
26	H05	1252	Family	10	0.6316	-0.0096	-0.0369	-0.02325	0.65485	9.44671	9	Neb4	988	Manual	CNV	Unknown	Unknown	ddPCR Supermix for Probes (no dUTP)	FAM	19769	1012	966	13201	7503	5698	1213	6290	860	4838	8.49	9.84	10.3	9.35	2	5000	Ago1	4.92	5.16	4.68	83.1	83.8	82.4	15476	2542	9893	Copy Number Variation Experiment with a Reference Copy Number of 2	1000	977	10.1
27	G01	1252	Family	10	0.6316	-0.0096	-0.0369	-0.02325	0.65485	9.44671	9	Neb4	1459	Manual	CNV	Unknown	Unknown	ddPCR Supermix for Probes (no dUTP)	FAM	29181	1490	1429	13649	9700	3949	2534	7166	1006	2943	7.3	8.26	8.59	7.94	2	2500	Ago1	4.13	4.29	3.97	80.5	81.1	79.9	7309	1008	5486	Copy Number Variation Experiment with a Reference Copy Number of 2	1475	1443	8.43
18	B05	1933	Patient	17	-0.433	0.0902	0.029	0.0596	-0.4926	4.30903	5	Neb4	642	Manual	CNV	Unknown	Unknown	ddPCR Supermix for Probes (no dUTP)	FAM	12842	662	623	10152	4270	5882	1271	2999	1905	3977	0	2.91	3.04	2.77	2	3000	Ago1	1.45	1.52	1.39	59.3	60.4	58.1	7744	1394	4065	Copy Number Variation Experiment with a Reference Copy Number of 2	652	632	2.98
26	C04	1933	Patient	17	-0.433	0.0902	0.029	0.0596	-0.4926	4.30903	5	Neb4	290	Manual	CNV	Unknown	Unknown	ddPCR Supermix for Probes (no dUTP)	FAM	5807	300	281	15657	3424	12233	363	3061	1242	10991	1.29	4.56	4.83	4.29	2	5000	Ago1	2.28	2.42	2.15	69.5	70.8	68.3	14851	2435	5150	Copy Number Variation Experiment with a Reference Copy Number of 2	295	285	4.7
27	A02	2091	Family	53	0.1848	0.0037	-0.0323	-0.0143	0.1991	6.88789	7	Neb4	691	Manual	CNV	Unknown	Unknown	ddPCR Supermix for Probes (no dUTP)	FAM	13817	709	673	12485	5545	6940	910	4635	1148	5792	0	6.52	6.85	6.19	2	2500	Ago1	3.26	3.43	3.09	76.5	77.4	75.6	7254	935	3741	Copy Number Variation Experiment with a Reference Copy Number of 2	700	681	6.69
32	A01	2091	Family	53	0.1848	0.0037	-0.0323	-0.0143	0.1991	6.88789	7	Neb4	1269	Manual	CNV	Unknown	Unknown	ddPCR Supermix for Probes (no dUTP)	FAM	25379	1297	1242	13453	8878	4575	2648	6230	1326	3249	9.25	6.16	6.4	5.93	2	2500	Ago1	3.08	3.2	2.96	75.5	76.2	74.8	7107	1029	5040	Copy Number Variation Experiment with a Reference Copy Number of 2	1283	1255	6.28
32	B01	2091	Family	53	0.1848	0.0037	-0.0323	-0.0143	0.1991	6.88789	7	Neb4	1211	Manual	CNV	Unknown	Unknown	ddPCR Supermix for Probes (no dUTP)	FAM	24220	1238	1185	13456	8649	4807	2384	6265	1225	3582	21.3	6.59	6.85	6.33	2	2500	Ago1	3.3	3.43	3.17	76.7	77.4	76	7026	1045	4889	Copy Number Variation Experiment with a Reference Copy Number of 2	1225	1197	6.73
12	G01	2343	Patient	11	0.1736	-0.0109	-0.0435	-0.0272	0.2008	6.89601	7	Neb4	1000	Manual	CNV	Unknown	Unknown	ddPCR Supermix for Probes (no dUTP)	FAM	19996	1023	977	13114	7508	5606	1916	5592	1427	4179	0.584	5.78	6.01	5.54	2	3000	Ago1	2.89	3.01	2.77	74.3	75.1	73.5	7962	1320	5123	Copy Number Variation Experiment with a Reference Copy Number of 2	1012	988	5.9
16	A03	2343	Patient	11	0.1736	-0.0109	-0.0435	-0.0272	0.2008	6.89601	7	Neb4	352	Manual	CNV	Unknown	Unknown	ddPCR Supermix for Probes (no dUTP)	FAM	7030	364	339	12157	3140	9017	295	2845	830	8187	0.636	6.15	6.57	5.73	2	3000	Ago1	3.08	3.29	2.87	75.5	76.7	74.2	7373	1140	2750	Copy Number Variation Experiment with a Reference Copy Number of 2	358	345	6.37
25	C01	2421	Family	58	0.014	0.0012	0.0265	0.01385	0.00015	6.00062	6	Neb4	1949	Manual	CNV	Unknown	Unknown	ddPCR Supermix for Probes (no dUTP)	FAM	38986	1996	1904	10811	8749	2062	5486	3263	1158	904	151	3.48	3.59	3.36	2	2500	Ago1	1.74	1.8	1.68	63.5	64.3	62.7	5987	1186	5071	Copy Number Variation Experiment with a Reference Copy Number of 2	1973	1926	3.54
24	B07	2422	Family	58	0.1709	0.1723	0.226	0.19915	-0.02825	5.88365	6	Neb4	371	Manual	CNV	Unknown	Unknown	ddPCR Supermix for Probes (no dUTP)	FAM	7419	382	360	17682	4782	12900	477	4305	1257	11643	0.814	6.11	6.45	5.77	2	3000	Ago1	3.06	3.22	2.89	75.3	76.4	74.3	8881	1347	3384	Copy Number Variation Experiment with a Reference Copy Number of 2	376	366	6.28
25	D01	2422	Family	58	0.1709	0.1723	0.226	0.19915	-0.02825	5.88365	6	Neb4	1579	Manual	CNV	Unknown	Unknown	ddPCR Supermix for Probes (no dUTP)	FAM	31573	1618	1541	10120	7475	2645	4213	3262	1352	1293	97.2	3.36	3.48	3.24	2	2500	Ago1	1.68	1.74	1.62	62.7	63.6	61.8	5691	1231	4526	Copy Number Variation Experiment with a Reference Copy Number of 2	1598	1559	3.42
24	C07	2423	Patient	58	0.0638	0.0435	0.0728	0.05815	0.00565	6.02354	6	Neb4	2501	Manual	CNV	Unknown	Unknown	ddPCR Supermix for Probes (no dUTP)	FAM	50018	2551	2453	16256	14316	1940	7686	6630	951	989	98.9	5.61	5.77	5.45	2	3000	Ago1	2.81	2.89	2.72	73.7	74.3	73.2	8809	1452	7931	Copy Number Variation Experiment with a Reference Copy Number of 2	2526	2476	5.69
25	E01	2423	Patient	58	0.0638	0.0435	0.0728	0.05815	0.00565	6.02354	6	Neb4	1788	Manual	CNV	Unknown	Unknown	ddPCR Supermix for Probes (no dUTP)	FAM	35758	1832	1746	10207	7974	2233	5921	2053	1329	904	394	2.45	2.54	2.37	2	2500	Ago1	1.23	1.27	1.18	55.1	55.9	54.2	6041	1246	4992	Copy Number Variation Experiment with a Reference Copy Number of 2	1810	1766	2.5
18	C05	2681	Family	12	-0.2548	-0.0097	-0.0114	-0.01055	-0.24425	5.06553	5	Neb4	1410	Manual	CNV	Unknown	Unknown	ddPCR Supermix for Probes (no dUTP)	FAM	28196	1440	1380	13457	9397	4060	5733	3664	2637	1423	0	2.46	2.54	2.39	2	3000	Ago1	1.23	1.27	1.19	55.2	56	54.4	7496	1445	5671	Copy Number Variation Experiment with a Reference Copy Number of 2	1425	1394	2.5
26	D04	2681	Family	12	-0.2548	-0.0097	-0.0114	-0.01055	-0.24425	5.06553	5	Neb4	510	Manual	CNV	Unknown	Unknown	ddPCR Supermix for Probes (no dUTP)	FAM	10203	525	496	13330	4690	8640	726	3964	1370	7270	0	5.07	5.33	4.81	2	5000	Ago1	2.53	2.67	2.4	71.7	72.8	70.7	15271	2470	6974	Copy Number Variation Experiment with a Reference Copy Number of 2	518	503	5.2
27	B02	2681	Family	12	-0.2548	-0.0097	-0.0114	-0.01055	-0.24425	5.06553	5	Neb4	812	Manual	CNV	Unknown	Unknown	ddPCR Supermix for Probes (no dUTP)	FAM	16237	832	792	13299	6629	6670	1818	4811	1897	4773	0	4.21	4.38	4.04	2	2500	Ago1	2.11	2.19	2.02	67.8	68.7	66.9	7142	995	4059	Copy Number Variation Experiment with a Reference Copy Number of 2	822	802	4.3
28	D01	2681	Family	12	-0.2548	-0.0097	-0.0114	-0.01055	-0.24425	5.06553	5	Neb4	315	Manual	CNV	Unknown	Unknown	ddPCR Supermix for Probes (no dUTP)	FAM	6298	326	304	12805	3007	9798	338	2669	1085	8713	0.518	4.54	4.83	4.26	2	2500	Ago1	2.27	2.42	2.13	69.4	70.8	68.1	5899	919	2088	Copy Number Variation Experiment with a Reference Copy Number of 2	321	309	4.69
17	F04	2682	Family	12	0.7616	-0.0261	-0.0217	-0.0239	0.7855	10.3421	10	Neb4	2564	Manual	CNV	Unknown	Unknown	ddPCR Supermix for Probes (no dUTP)	FAM	51284	2628	2503	10664	9458	1206	3838	5620	606	600	0	8.09	8.4	7.77	2	3000	Ago1	4.04	4.2	3.89	80.2	80.8	79.6	7432	1482	6759	Copy Number Variation Experiment with a Reference Copy Number of 2	2597	2533	8.24
18	C04	2682	Family	12	0.7616	-0.0261	-0.0217	-0.0239	0.7855	10.3421	10	Neb4	1920	Manual	CNV	Unknown	Unknown	ddPCR Supermix for Probes (no dUTP)	FAM	38393	1964	1877	11391	9163	2228	3793	5370	972	1256	0	6.02	6.24	5.8	2	3000	Ago1	3.01	3.12	2.9	75.1	75.8	74.4	7822	1371	6560	Copy Number Variation Experiment with a Reference Copy Number of 2	1942	1898	6.14
26	C06	2682	Family	12	0.7616	-0.0261	-0.0217	-0.0239	0.7855	10.3421	10	Neb4	986	Manual	CNV	Unknown	Unknown	ddPCR Supermix for Probes (no dUTP)	FAM	19723	1009	963	13321	7560	5761	982	6578	732	5029	2.17	12.2	12.8	11.5	2	5000	Ago1	6.09	6.41	5.76	85.9	86.5	85.2	15271	2570	9778	Copy Number Variation Experiment with a Reference Copy Number of 2	998	975	12.5
28	E01	2682	Family	12	0.7616	-0.0261	-0.0217	-0.0239	0.7855	10.3421	10	Neb4	678	Manual	CNV	Unknown	Unknown	ddPCR Supermix for Probes (no dUTP)	FAM	13560	698	658	10052	4403	5649	446	3957	586	5063	0	10.6	11.4	9.92	2	2500	Ago1	5.32	5.68	4.96	84.2	85.1	83.3	5934	985	3153	Copy Number Variation Experiment with a Reference Copy Number of 2	688	668	11
17	G04	2683	Patient	7	0.7849	-0.0125	-0.0654	-0.03895	0.82385	10.6207	11	Neb4	2312	Manual	CNV	Unknown	Unknown	ddPCR Supermix for Probes (no dUTP)	FAM	46235	2368	2258	10795	9282	1513	3437	5845	739	774	0	8.03	8.35	7.72	2	3000	Ago1	4.02	4.17	3.86	80.1	80.7	79.4	7332	1450	6507	Copy Number Variation Experiment with a Reference Copy Number of 2	2340	2284	8.19
18	D04	2683	Patient	7	0.7849	-0.0125	-0.0654	-0.03895	0.82385	10.6207	11	Neb4	1595	Manual	CNV	Unknown	Unknown	ddPCR Supermix for Probes (no dUTP)	FAM	31910	1634	1558	10627	7889	2738	2683	5206	846	1892	40	6.72	7	6.45	2	3000	Ago1	3.36	3.5	3.22	77.1	77.8	76.3	7915	1327	6218	Copy Number Variation Experiment with a Reference Copy Number of 2	1615	1576	6.86
26	D06	2683	Patient	7	0.7849	-0.0125	-0.0654	-0.03895	0.82385	10.6207	11	Neb4	487	Manual	CNV	Unknown	Unknown	ddPCR Supermix for Probes (no dUTP)	FAM	9749	502	473	12626	4283	8343	328	3955	608	7735	1.6	10.8	11.5	10	2	5000	Ago1	5.38	5.76	5	84.3	85.3	83.4	15136	2515	6796	Copy Number Variation Experiment with a Reference Copy Number of 2	495	480	11.1
28	F01	2683	Patient	7	0.7849	-0.0125	-0.0654	-0.03895	0.82385	10.6207	11	Neb4	954	Manual	CNV	Unknown	Unknown	ddPCR Supermix for Probes (no dUTP)	FAM	19087	978	932	12563	6981	5582	1008	5973	821	4761	0	10.3	10.8	9.78	2	2500	Ago1	5.16	5.42	4.89	83.8	84.5	83	6648	1008	4142	Copy Number Variation Experiment with a Reference Copy Number of 2	966	943	10.6
18	D05	2685	Family	25	-0.2273	0.0133	0.008	0.01065	-0.23795	5.0877	5	Neb4	1278	Manual	CNV	Unknown	Unknown	ddPCR Supermix for Probes (no dUTP)	FAM	25556	1310	1246	10278	6809	3469	3085	3724	1727	1742	0	3.44	3.57	3.31	2	3000	Ago1	1.72	1.79	1.65	63.2	64.1	62.4	7772	1403	5622	Copy Number Variation Experiment with a Reference Copy Number of 2	1294	1262	3.51
31	A02	2685	Family	25	-0.2273	0.0133	0.008	0.01065	-0.23795	5.0877	5	Neb4	376	Manual	CNV	Unknown	Unknown	ddPCR Supermix for Probes (no dUTP)	FAM	7518	389	363	11499	3145	8354	398	2747	1015	7339	1.85	4.87	5.18	4.57	2	3000	Ago1	2.44	2.59	2.28	70.9	72.2	69.6	6674	1071	2603	Copy Number Variation Experiment with a Reference Copy Number of 2	383	369	5.03
31	B02	2685	Family	25	-0.2273	0.0133	0.008	0.01065	-0.23795	5.0877	5	Neb4	330	Manual	CNV	Unknown	Unknown	ddPCR Supermix for Probes (no dUTP)	FAM	6600	342	318	12315	3012	9303	329	2683	1076	8227	0	4.63	4.92	4.34	2	3000	Ago1	2.32	2.46	2.17	69.8	71.2	68.5	6543	1112	2441	Copy Number Variation Experiment with a Reference Copy Number of 2	336	324	4.78
18	E05	2686	Family	25	-0.208	0.0264	0.0025	0.01445	-0.22245	5.14265	5	Neb4	1403	Manual	CNV	Unknown	Unknown	ddPCR Supermix for Probes (no dUTP)	FAM	28056	1436	1371	11598	8078	3520	3885	4193	1886	1634	0	3.46	3.59	3.34	2	3000	Ago1	1.73	1.79	1.67	63.4	64.2	62.6	7904	1402	5930	Copy Number Variation Experiment with a Reference Copy Number of 2	1419	1386	3.53
31	C02	2686	Family	25	-0.208	0.0264	0.0025	0.01445	-0.22245	5.14265	5	Neb4	248	Manual	CNV	Unknown	Unknown	ddPCR Supermix for Probes (no dUTP)	FAM	4957	258	238	11645	2212	9433	205	2007	839	8594	0.916	4.49	4.82	4.16	2	3000	Ago1	2.24	2.41	2.08	69.2	70.7	67.6	6391	1132	2131	Copy Number Variation Experiment with a Reference Copy Number of 2	253	243	4.65
31	D02	2686	Family	25	-0.208	0.0264	0.0025	0.01445	-0.22245	5.14265	5	Neb4	239	Manual	CNV	Unknown	Unknown	ddPCR Supermix for Probes (no dUTP)	FAM	4771	249	228	10467	1921	8546	150	1771	704	7842	0	4.76	5.15	4.38	2	3000	Ago1	2.38	2.57	2.19	70.4	72.1	68.8	6364	1163	2117	Copy Number Variation Experiment with a Reference Copy Number of 2	244	233	4.96
18	E04	2721	Family	27	0.6695	-0.0246	-0.0235	-0.02405	0.69355	9.70355	10	Neb4	1960	Manual	CNV	Unknown	Unknown	ddPCR Supermix for Probes (no dUTP)	FAM	39191	2006	1915	10911	8848	2063	3779	5069	742	1321	105	6.23	6.46	5.99	2	3000	Ago1	3.11	3.23	3	75.7	76.4	75	7932	1378	6692	Copy Number Variation Experiment with a Reference Copy Number of 2	1983	1936	6.35
31	E02	2721	Family	27	0.6695	-0.0246	-0.0235	-0.02405	0.69355	9.70355	10	Neb4	1360	Manual	CNV	Unknown	Unknown	ddPCR Supermix for Probes (no dUTP)	FAM	27199	1393	1328	10999	7537	3462	2525	5012	941	2521	72.1	6.11	6.36	5.86	2	3000	Ago1	3.05	3.18	2.93	75.3	76.1	74.6	6285	1221	4691	Copy Number Variation Experiment with a Reference Copy Number of 2	1377	1344	6.24
18	F04	2723	Patient	26	0.6556	-0.0192	-0.0405	-0.02985	0.68545	9.64922	10	Neb4	2095	Manual	CNV	Unknown	Unknown	ddPCR Supermix for Probes (no dUTP)	FAM	41899	2145	2047	10877	9044	1833	4179	4865	700	1133	134	5.98	6.2	5.76	2	3000	Ago1	2.99	3.1	2.88	74.9	75.6	74.3	7745	1432	6681	Copy Number Variation Experiment with a Reference Copy Number of 2	2120	2070	6.1
26	E06	2723	Patient	26	0.6556	-0.0192	-0.0405	-0.02985	0.68545	9.64922	10	Neb4	662	Manual	CNV	Unknown	Unknown	ddPCR Supermix for Probes (no dUTP)	FAM	13248	681	644	12320	5304	7016	530	4774	660	6356	3.28	11.1	11.8	10.4	2	5000	Ago1	5.54	5.89	5.19	84.7	85.5	83.9	15644	2632	8234	Copy Number Variation Experiment with a Reference Copy Number of 2	672	653	11.4
12	A01	2731	Family	25	0.1089	-0.0502	-0.0285	-0.03935	0.14825	6.64935	7	Neb4	2702	Manual	CNV	Unknown	Unknown	ddPCR Supermix for Probes (no dUTP)	FAM	54046	2767	2641	12002	10795	1207	7312	3483	707	500	261	4.16	4.3	4.03	2	3000	Ago1	2.08	2.15	2.01	67.6	68.3	66.8	9134	1275	8344	Copy Number Variation Experiment with a Reference Copy Number of 2	2735	2671	4.23
16	B03	2731	Family	25	0.1089	-0.0502	-0.0285	-0.03935	0.14825	6.64935	7	Neb4	770	Manual	CNV	Unknown	Unknown	ddPCR Supermix for Probes (no dUTP)	FAM	15403	791	750	11581	5563	6018	1075	4488	1021	4997	16.2	6.56	6.89	6.23	2	3000	Ago1	3.28	3.44	3.11	76.6	77.5	75.7	7223	1183	4084	Copy Number Variation Experiment with a Reference Copy Number of 2	781	760	6.73
12	B01	2732	Family	25	-0.0406	-0.0188	-0.016	-0.0174	-0.0232	5.90429	6	Neb4	1992	Manual	CNV	Unknown	Unknown	ddPCR Supermix for Probes (no dUTP)	FAM	39841	2033	1952	14354	11714	2640	6005	5709	1363	1277	0	4.7	4.85	4.56	2	3000	Ago1	2.35	2.42	2.28	70.2	70.8	69.5	8892	1247	7486	Copy Number Variation Experiment with a Reference Copy Number of 2	2013	1972	4.78
16	C03	2732	Family	25	-0.0406	-0.0188	-0.016	-0.0174	-0.0232	5.90429	6	Neb4	217	Manual	CNV	Unknown	Unknown	ddPCR Supermix for Probes (no dUTP)	FAM	4338	225	208	14954	2518	12436	157	2361	747	11689	0.481	5.91	6.36	5.46	2	3000	Ago1	2.96	3.18	2.73	74.7	76.2	73.3	7428	1145	2203	Copy Number Variation Experiment with a Reference Copy Number of 2	221	213	6.14
12	C01	2733	Patient	20	0.1684	-0.0136	-0.0209	-0.01725	0.18565	6.82398	7	Neb4	3004	Manual	CNV	Unknown	Unknown	ddPCR Supermix for Probes (no dUTP)	FAM	60082	3077	2935	12595	11615	980	8069	3546	675	305	20.9	4.31	4.45	4.17	2	3000	Ago1	2.15	2.22	2.09	68.3	69	67.6	8830	1316	8246	Copy Number Variation Experiment with a Reference Copy Number of 2	3041	2969	4.38
16	D03	2733	Patient	20	0.1684	-0.0136	-0.0209	-0.01725	0.18565	6.82398	7	Neb4	468	Manual	CNV	Unknown	Unknown	ddPCR Supermix for Probes (no dUTP)	FAM	9358	482	454	13473	4421	9052	480	3941	1103	7949	0	6.36	6.73	6	2	3000	Ago1	3.18	3.36	3	76.1	77.1	75	7426	1127	3194	Copy Number Variation Experiment with a Reference Copy Number of 2	475	461	6.55
18	F05	2981	Family	44	-0.225	0.0487	0.0666	0.05765	-0.28265	4.93248	5	Neb4	1661	Manual	CNV	Unknown	Unknown	ddPCR Supermix for Probes (no dUTP)	FAM	33226	1701	1623	10828	8190	2638	4210	3980	1485	1153	0	3.78	3.92	3.65	2	3000	Ago1	1.89	1.96	1.82	65.4	66.2	64.6	7954	1397	6356	Copy Number Variation Experiment with a Reference Copy Number of 2	1681	1642	3.85
26	E04	2981	Family	44	-0.225	0.0487	0.0666	0.05765	-0.28265	4.93248	5	Neb4	622	Manual	CNV	Unknown	Unknown	ddPCR Supermix for Probes (no dUTP)	FAM	12439	638	606	14778	6068	8710	1231	4837	1628	7082	9.52	4.92	5.14	4.7	2	5000	Ago1	2.46	2.57	2.35	71.1	72	70.2	15122	2464	7662	Copy Number Variation Experiment with a Reference Copy Number of 2	630	614	5.03
18	G05	2983	Patient	34	-0.2018	0.0241	0.0059	0.015	-0.2168	5.16283	5	Neb4	977	Manual	CNV	Unknown	Unknown	ddPCR Supermix for Probes (no dUTP)	FAM	19544	1001	954	12644	7134	5510	2731	4403	2326	3184	0	3.25	3.37	3.13	2	3000	Ago1	1.63	1.69	1.57	61.9	62.8	61.1	7517	1411	4856	Copy Number Variation Experiment with a Reference Copy Number of 2	989	965	3.31
26	F04	2983	Patient	34	-0.2018	0.0241	0.0059	0.015	-0.2168	5.16283	5	Neb4	365	Manual	CNV	Unknown	Unknown	ddPCR Supermix for Probes (no dUTP)	FAM	7302	377	353	13160	3511	9649	429	3082	1162	8487	0.628	4.82	5.1	4.53	2	5000	Ago1	2.41	2.55	2.27	70.7	71.9	69.4	15563	2559	6028	Copy Number Variation Experiment with a Reference Copy Number of 2	371	359	4.96
32	C01	3151	Family	44	0.5972	0.0029	-0.0121	-0.0046	0.6018	9.10565	9	Neb4	1255	Manual	CNV	Unknown	Unknown	ddPCR Supermix for Probes (no dUTP)	FAM	25100	1281	1230	15448	10132	5316	2252	7880	1062	4254	21.9	8.84	9.19	8.48	2	2500	Ago1	4.42	4.59	4.24	81.5	82.1	80.9	6860	1007	4846	Copy Number Variation Experiment with a Reference Copy Number of 2	1268	1242	9.01
32	D01	3151	Family	44	0.5972	0.0029	-0.0121	-0.0046	0.6018	9.10565	9	Neb4	1246	Manual	CNV	Unknown	Unknown	ddPCR Supermix for Probes (no dUTP)	FAM	24921	1273	1220	14157	9248	4909	1940	7308	981	3928	9.58	9.17	9.55	8.78	2	2500	Ago1	4.58	4.78	4.39	82.1	82.7	81.5	7215	1061	5081	Copy Number Variation Experiment with a Reference Copy Number of 2	1260	1233	9.36
22	B07	3153	Patient	21	0.4805	-0.0143	-0.068	-0.04115	0.52165	8.61358	9	Neb4	378	Manual	CNV	Unknown	Unknown	ddPCR Supermix for Probes (no dUTP)	FAM	7569	391	366	13339	3669	9670	335	3334	891	8779	0	6.67	7.1	6.24	2	3000	Ago1	3.34	3.55	3.12	76.9	78.1	75.8	8394	1256	3219	Copy Number Variation Experiment with a Reference Copy Number of 2	385	372	6.89
25	F01	3153	Patient	21	0.4805	-0.0143	-0.068	-0.04115	0.52165	8.61358	9	Neb4	143	Manual	CNV	Unknown	Unknown	ddPCR Supermix for Probes (no dUTP)	FAM	2857	150	135	12552	1435	11117	116	1319	892	10225	0.0876	2.9	3.13	2.67	2	2500	Ago1	1.45	1.57	1.33	59.2	61.1	57.2	5462	1149	1642	Copy Number Variation Experiment with a Reference Copy Number of 2	147	139	3.02
12	F01	3213	Patient	31	0.1864	-0.0052	-0.0063	-0.00575	0.19215	6.85479	7	Neb4	1887	Manual	CNV	Unknown	Unknown	ddPCR Supermix for Probes (no dUTP)	FAM	37732	1924	1850	15350	12262	3088	5604	6658	1364	1724	26.1	5.3	5.46	5.14	2	3000	Ago1	2.65	2.73	2.57	72.6	73.2	72	8878	1356	7364	Copy Number Variation Experiment with a Reference Copy Number of 2	1906	1868	5.38
16	F03	3213	Patient	31	0.1864	-0.0052	-0.0063	-0.00575	0.19215	6.85479	7	Neb4	362	Manual	CNV	Unknown	Unknown	ddPCR Supermix for Probes (no dUTP)	FAM	7240	373	351	14705	3895	10810	362	3533	1000	9810	0.149	6.33	6.72	5.94	2	3000	Ago1	3.17	3.36	2.97	76	77.1	74.9	7204	1188	2782	Copy Number Variation Experiment with a Reference Copy Number of 2	368	356	6.53
26	F06	3232	Family	49	0.8103	0.0085	0.0126	0.01055	0.79975	10.4448	10	Neb4	1924	Manual	CNV	Unknown	Unknown	ddPCR Supermix for Probes (no dUTP)	FAM	38478	1964	1885	13787	11100	2687	2868	8232	714	1973	0	10.9	11.3	10.4	2	5000	Ago1	5.44	5.65	5.22	84.5	85	84	15459	2500	12933	Copy Number Variation Experiment with a Reference Copy Number of 2	1944	1904	11.1
18	H05	3333	Patient	35	-0.2372	-0.0011	-0.0018	-0.00145	-0.23575	5.09546	5	Neb4	1423	Manual	CNV	Unknown	Unknown	ddPCR Supermix for Probes (no dUTP)	FAM	28466	1454	1393	13324	9350	3974	4895	4455	2192	1782	0	3.19	3.29	3.09	2	3000	Ago1	1.59	1.64	1.54	61.4	62.2	60.7	7574	1431	5742	Copy Number Variation Experiment with a Reference Copy Number of 2	1439	1408	3.24
26	G04	3333	Patient	35	-0.2372	-0.0011	-0.0018	-0.00145	-0.23575	5.09546	5	Neb4	1006	Manual	CNV	Unknown	Unknown	ddPCR Supermix for Probes (no dUTP)	FAM	20127	1030	983	13413	7711	5702	2195	5516	1631	4071	0	5.09	5.29	4.89	2	5000	Ago1	2.55	2.65	2.45	71.8	72.6	71	14913	2431	9607	Copy Number Variation Experiment with a Reference Copy Number of 2	1018	995	5.2
18	G04	3353	Patient	22	0.1516	-0.0335	-0.0239	-0.0287	0.1803	6.79872	6	Neb4	1203	Manual	CNV	Unknown	Unknown	ddPCR Supermix for Probes (no dUTP)	FAM	24051	1231	1175	11792	7549	4243	2906	4643	1409	2834	61.2	4.49	4.66	4.32	2	3000	Ago1	2.24	2.33	2.16	69.2	70	68.4	7541	1286	5290	Copy Number Variation Experiment with a Reference Copy Number of 2	1217	1188	4.57
12	E01	3683	Patient	31	0.1629	0.096	0.1601	0.12805	0.03485	6.1467	6	Neb4	1103	Manual	CNV	Unknown	Unknown	ddPCR Supermix for Probes (no dUTP)	FAM	22068	1130	1077	11968	7283	4685	2162	5121	1393	3292	0	5.32	5.54	5.11	2	3000	Ago1	2.66	2.77	2.55	72.7	73.5	71.9	8288	1291	5549	Copy Number Variation Experiment with a Reference Copy Number of 2	1117	1090	5.43
12	H01	3773	Patient	22	0.1828	-0.0077	-0.0117	-0.0097	0.1925	6.85645	7	Neb4	1698	Manual	CNV	Unknown	Unknown	ddPCR Supermix for Probes (no dUTP)	FAM	33967	1733	1665	14944	11416	3528	4796	6620	1451	2077	13.6	5.33	5.5	5.16	2	3000	Ago1	2.67	2.75	2.58	72.7	73.4	72.1	8720	1342	6979	Copy Number Variation Experiment with a Reference Copy Number of 2	1716	1681	5.42
16	H03	3773	Patient	22	0.1828	-0.0077	-0.0117	-0.0097	0.1925	6.85645	7	Neb4	792	Manual	CNV	Unknown	Unknown	ddPCR Supermix for Probes (no dUTP)	FAM	15846	811	774	15080	7390	7690	1470	5920	1607	6083	0	5.9	6.15	5.65	2	3000	Ago1	2.95	3.08	2.83	74.7	75.5	73.9	7220	1176	4138	Copy Number Variation Experiment with a Reference Copy Number of 2	802	783	6.03
16	D04	3982	Family	44	-0.2888	-0.0239	-0.0266	-0.02525	-0.26355	4.99821	5	Neb4	446	Manual	CNV	Unknown	Unknown	ddPCR Supermix for Probes (no dUTP)	FAM	8920	459	433	14037	4429	9608	730	3699	1411	8197	7.84	4.58	4.82	4.34	2	3000	Ago1	2.29	2.41	2.17	69.6	70.7	68.5	6897	1183	2986	Copy Number Variation Experiment with a Reference Copy Number of 2	453	439	4.7
12	E05	3983	Patient	43	-0.2437	0.0168	-0.0087	0.00405	-0.24775	5.05325	5	Neb4	759	Manual	CNV	Unknown	Unknown	ddPCR Supermix for Probes (no dUTP)	FAM	15185	778	741	13953	6635	7318	1524	5111	1732	5586	0	4.86	5.06	4.65	2	3000	Ago1	2.43	2.53	2.33	70.8	71.7	70	9293	1463	5187	Copy Number Variation Experiment with a Reference Copy Number of 2	769	750	4.96
16	E04	3983	Patient	43	-0.2437	0.0168	-0.0087	0.00405	-0.24775	5.05325	5	Neb4	241	Manual	CNV	Unknown	Unknown	ddPCR Supermix for Probes (no dUTP)	FAM	4825	250	232	14747	2734	12013	249	2485	966	11047	2.53	4.77	5.09	4.45	2	3000	Ago1	2.38	2.55	2.22	70.5	71.9	69	7040	1184	2269	Copy Number Variation Experiment with a Reference Copy Number of 2	246	237	4.93
26	F05	4013	Patient	32	0.3487	-0.0166	-0.0185	-0.01755	0.36625	7.73399	8	Neb4	746	Manual	CNV	Unknown	Unknown	ddPCR Supermix for Probes (no dUTP)	FAM	14915	767	725	10648	4999	5649	808	4191	760	4889	17.4	7.96	8.41	7.5	2	5000	Ago1	3.98	4.21	3.75	79.9	80.8	79	15221	2625	8539	Copy Number Variation Experiment with a Reference Copy Number of 2	757	735	8.19
27	A03	4013	Patient	32	0.3487	-0.0166	-0.0185	-0.01755	0.36625	7.73399	8	Neb4	1100	Manual	CNV	Unknown	Unknown	ddPCR Supermix for Probes (no dUTP)	FAM	22008	1126	1075	12636	7677	4959	1651	6026	1098	3861	0	7.63	7.96	7.29	2	2500	Ago1	3.81	3.98	3.64	79.2	79.9	78.5	7554	1076	5012	Copy Number Variation Experiment with a Reference Copy Number of 2	1114	1087	7.8
28	H01	4013	Patient	32	0.3487	-0.0166	-0.0185	-0.01755	0.36625	7.73399	8	Neb4	1224	Manual	CNV	Unknown	Unknown	ddPCR Supermix for Probes (no dUTP)	FAM	24489	1251	1199	14480	9366	5114	2498	6868	1190	3924	34.2	7.08	7.36	6.81	2	2500	Ago1	3.54	3.68	3.4	78	78.6	77.3	6064	965	4263	Copy Number Variation Experiment with a Reference Copy Number of 2	1238	1211	7.22
26	C05	4033	Patient	32	-0.2479	-0.0198	-0.0398	-0.0298	-0.2181	5.15818	5	Neb4	926	Manual	CNV	Unknown	Unknown	ddPCR Supermix for Probes (no dUTP)	FAM	18521	949	904	12873	7014	5859	1794	5220	1478	4381	3.02	5.37	5.59	5.14	2	5000	Ago1	2.68	2.8	2.57	72.9	73.7	72	14936	2522	9286	Copy Number Variation Experiment with a Reference Copy Number of 2	937	915	5.48
27	B03	4033	Patient	32	-0.2479	-0.0198	-0.0398	-0.0298	-0.2181	5.15818	5	Neb4	2609	Manual	CNV	Unknown	Unknown	ddPCR Supermix for Probes (no dUTP)	FAM	52184	2664	2557	15113	13468	1645	8765	4703	1089	556	0	4.2	4.32	4.08	2	2500	Ago1	2.1	2.16	2.04	67.8	68.4	67.1	7684	1196	6977	Copy Number Variation Experiment with a Reference Copy Number of 2	2637	2582	4.26
27	C03	4041	Family	34	0.2296	0.0351	-0.016	0.00955	0.22005	6.98864	7	Neb4	1615	Manual	CNV	Unknown	Unknown	ddPCR Supermix for Probes (no dUTP)	FAM	32294	1648	1582	14163	10573	3590	3568	7005	1277	2313	0	6.56	6.79	6.33	2	2500	Ago1	3.28	3.39	3.16	76.6	77.3	76	8005	1152	6268	Copy Number Variation Experiment with a Reference Copy Number of 2	1632	1598	6.67
27	D03	4043	Patient	32	0.1164	-0.046	-0.0211	-0.03355	0.14995	6.65719	7	Neb4	607	Manual	CNV	Unknown	Unknown	ddPCR Supermix for Probes (no dUTP)	FAM	12142	623	591	13626	5493	8133	887	4606	1169	6964	9.87	6.31	6.63	5.99	2	2500	Ago1	3.16	3.32	2.99	75.9	76.9	75	8052	1127	3919	Copy Number Variation Experiment with a Reference Copy Number of 2	615	599	6.47
12	A05	4071	Family	23	0.1708	-0.0153	-0.029	-0.02215	0.19295	6.85859	7	Neb4	2355	Manual	CNV	Unknown	Unknown	ddPCR Supermix for Probes (no dUTP)	FAM	47093	2406	2306	13719	11865	1854	6805	5060	1148	706	0	4.62	4.76	4.47	2	3000	Ago1	2.31	2.38	2.24	69.8	70.4	69.1	8889	1457	7885	Copy Number Variation Experiment with a Reference Copy Number of 2	2380	2329	4.69
16	A04	4071	Family	23	0.1708	-0.0153	-0.029	-0.02215	0.19295	6.85859	7	Neb4	459	Manual	CNV	Unknown	Unknown	ddPCR Supermix for Probes (no dUTP)	FAM	9177	474	444	11841	3824	8017	590	3234	1032	6985	11.2	5.29	5.6	4.99	2	3000	Ago1	2.65	2.8	2.49	72.6	73.7	71.4	7103	1156	3076	Copy Number Variation Experiment with a Reference Copy Number of 2	466	451	5.45
12	B05	4072	Family	23	0.1724	-0.0141	-0.0298	-0.02195	0.19435	6.86525	7	Neb4	1774	Manual	CNV	Unknown	Unknown	ddPCR Supermix for Probes (no dUTP)	FAM	35483	1815	1735	11841	9220	2621	3549	5671	1015	1606	0	6.19	6.42	5.97	2	3000	Ago1	3.1	3.21	2.98	75.6	76.3	74.9	8932	1476	7282	Copy Number Variation Experiment with a Reference Copy Number of 2	1795	1754	6.31
16	B04	4072	Family	23	0.1724	-0.0141	-0.0298	-0.02195	0.19435	6.86525	7	Neb4	362	Manual	CNV	Unknown	Unknown	ddPCR Supermix for Probes (no dUTP)	FAM	7233	374	349	12451	3295	9156	340	2955	869	8287	2.85	6.02	6.42	5.62	2	3000	Ago1	3.01	3.21	2.81	75.1	76.3	73.8	7261	1169	2782	Copy Number Variation Experiment with a Reference Copy Number of 2	368	355	6.22
12	C05	4073	Patient	24	0.3146	-0.0399	-0.0226	-0.03125	0.34585	7.6254	8	Neb4	3155	Manual	CNV	Unknown	Unknown	ddPCR Supermix for Probes (no dUTP)	FAM	63104	3232	3083	13137	12238	899	7499	4739	458	441	257	5.76	5.95	5.57	2	3000	Ago1	2.88	2.98	2.79	74.2	74.9	73.6	9176	1533	8653	Copy Number Variation Experiment with a Reference Copy Number of 2	3194	3118	5.86
16	C04	4073	Patient	24	0.3146	-0.0399	-0.0226	-0.03125	0.34585	7.6254	8	Neb4	519	Manual	CNV	Unknown	Unknown	ddPCR Supermix for Probes (no dUTP)	FAM	10381	534	504	13321	4752	8569	531	4221	1045	7524	0	7.01	7.41	6.61	2	3000	Ago1	3.5	3.7	3.3	77.8	78.8	76.8	7178	1175	3316	Copy Number Variation Experiment with a Reference Copy Number of 2	527	511	7.21
31	H02	4113	Patient	28	-0.239	-0.019	-0.0425	-0.03075	-0.20825	5.19352	5	Neb4	308	Manual	CNV	Unknown	Unknown	ddPCR Supermix for Probes (no dUTP)	FAM	6163	319	297	12837	2958	9879	398	2560	1161	8718	5.24	4.05	4.29	3.8	2	3000	Ago1	2.02	2.15	1.9	66.9	68.3	65.6	5978	1121	2240	Copy Number Variation Experiment with a Reference Copy Number of 2	314	302	4.17
32	E01	4113	Patient	28	-0.239	-0.019	-0.0425	-0.03075	-0.20825	5.19352	5	Neb4	457	Manual	CNV	Unknown	Unknown	ddPCR Supermix for Probes (no dUTP)	FAM	9141	472	443	11972	3854	8118	627	3227	1182	6936	7.6	4.74	5.01	4.48	2	2500	Ago1	2.37	2.5	2.24	70.3	71.5	69.2	7091	1049	2994	Copy Number Variation Experiment with a Reference Copy Number of 2	464	450	4.88
32	F01	4113	Patient	28	-0.239	-0.019	-0.0425	-0.03075	-0.20825	5.19352	5	Neb4	371	Manual	CNV	Unknown	Unknown	ddPCR Supermix for Probes (no dUTP)	FAM	7410	382	359	14443	3902	10541	512	3390	1406	9135	0	4.42	4.66	4.18	2	2500	Ago1	2.21	2.33	2.09	68.9	70	67.7	7084	1071	2696	Copy Number Variation Experiment with a Reference Copy Number of 2	376	365	4.54
26	H06	4392	Family	61	1.1681	-0.037	-0.0605	-0.04875	1.21685	13.9463	14	Neb4	2436	Manual	CNV	Unknown	Unknown	ddPCR Supermix for Probes (no dUTP)	FAM	48721	2490	2384	13132	11476	1656	2804	8672	390	1266	11.9	14.9	15.5	14.3	2	5000	Ago1	7.43	7.73	7.13	88.1	88.6	87.7	15416	2562	13795	Copy Number Variation Experiment with a Reference Copy Number of 2	2463	2409	15.2
28	C02	4392	Family	61	1.1681	-0.037	-0.0605	-0.04875	1.21685	13.9463	14	Neb4	1561	Manual	CNV	Unknown	Unknown	ddPCR Supermix for Probes (no dUTP)	FAM	31218	1597	1526	11687	8586	3101	1279	7307	380	2721	26.3	17.3	18.3	16.4	2	2500	Ago1	8.67	9.13	8.2	89.7	90.1	89.2	8197	1326	6374	Copy Number Variation Experiment with a Reference Copy Number of 2	1579	1543	17.8
27	F03	4393	Patient	48	1.2581	0.0077	0.0075	0.0076	1.2505	14.2754	14	Neb4	1157	Manual	CNV	Unknown	Unknown	ddPCR Supermix for Probes (no dUTP)	FAM	23148	1182	1133	14421	9029	5392	1232	7797	681	4711	8.59	13.8	14.5	13.1	2	2500	Ago1	6.91	7.26	6.57	87.4	87.9	86.8	8304	1190	5644	Copy Number Variation Experiment with a Reference Copy Number of 2	1170	1145	14.2
12	F05	4451	Family	51	-0.2272	-0.0068	-0.0169	-0.01185	-0.21535	5.16802	5	Neb4	540	Manual	CNV	Unknown	Unknown	ddPCR Supermix for Probes (no dUTP)	FAM	10792	554	525	15236	5605	9631	1156	4449	1581	8050	22	4.63	4.85	4.42	2	3000	Ago1	2.32	2.42	2.21	69.8	70.8	68.9	8529	1445	4051	Copy Number Variation Experiment with a Reference Copy Number of 2	547	532	4.74
16	F04	4451	Family	51	-0.2272	-0.0068	-0.0169	-0.01185	-0.21535	5.16802	5	Neb4	261	Manual	CNV	Unknown	Unknown	ddPCR Supermix for Probes (no dUTP)	FAM	5210	270	251	13537	2689	10848	255	2434	979	9869	1.18	4.63	4.95	4.32	2	3000	Ago1	2.32	2.47	2.16	69.9	71.3	68.4	7095	1184	2358	Copy Number Variation Experiment with a Reference Copy Number of 2	266	256	4.79
12	G05	4452	Family	51	0.0011	-0.0014	-0.0024	-0.0019	0.003	6.01249	6	Neb4	574	Manual	CNV	Unknown	Unknown	ddPCR Supermix for Probes (no dUTP)	FAM	11485	589	560	16343	6312	10031	1245	5067	1779	8252	11	4.77	4.98	4.56	2	3000	Ago1	2.39	2.49	2.28	70.5	71.4	69.6	9005	1394	4333	Copy Number Variation Experiment with a Reference Copy Number of 2	582	567	4.88
16	G04	4453	Patient	50	-0.2678	-0.0204	-0.0505	-0.03545	-0.23235	5.10748	5	Neb4	350	Manual	CNV	Unknown	Unknown	ddPCR Supermix for Probes (no dUTP)	FAM	6999	362	338	12880	3314	9566	439	2875	1200	8366	2.43	4.37	4.63	4.11	2	3000	Ago1	2.19	2.32	2.06	68.6	69.9	67.3	7059	1195	2704	Copy Number Variation Experiment with a Reference Copy Number of 2	356	344	4.5
31	B03	4453	Patient	50	-0.2678	-0.0204	-0.0505	-0.03545	-0.23235	5.10748	5	Neb4	187	Manual	CNV	Unknown	Unknown	ddPCR Supermix for Probes (no dUTP)	FAM	3736	196	178	10815	1588	9227	108	1480	636	8591	0	4.46	4.84	4.07	2	3000	Ago1	2.23	2.42	2.03	69	70.9	67.2	6357	1123	1891	Copy Number Variation Experiment with a Reference Copy Number of 2	192	182	4.65
27	H03	4583	Patient	62	0.3957	-0.0013	-0.0013	-0.0013	0.397	7.9006	8	Neb4	1626	Manual	CNV	Unknown	Unknown	ddPCR Supermix for Probes (no dUTP)	FAM	32526	1661	1592	13383	10024	3359	3178	6846	1004	2355	23	7.38	7.65	7.11	2	2500	Ago1	3.69	3.83	3.55	78.7	79.3	78.1	7790	1156	6125	Copy Number Variation Experiment with a Reference Copy Number of 2	1644	1609	7.52
24	B08	4721	Family	76	-0.0107	-0.0243	0.0141	-0.0051	-0.0056	5.97676	6	Neb4	295	Manual	CNV	Unknown	Unknown	ddPCR Supermix for Probes (no dUTP)	FAM	5896	305	285	15461	3427	12034	294	3133	983	11051	1.17	5.81	6.19	5.44	2	3000	Ago1	2.91	3.09	2.72	74.4	75.6	73.2	9348	1443	3195	Copy Number Variation Experiment with a Reference Copy Number of 2	300	290	6
25	A02	4721	Family	76	-0.0107	-0.0243	0.0141	-0.0051	-0.0056	5.97676	6	Neb4	1845	Manual	CNV	Unknown	Unknown	ddPCR Supermix for Probes (no dUTP)	FAM	36900	1888	1803	11079	8770	2309	5227	3543	1277	1032	93.1	3.55	3.67	3.43	2	2500	Ago1	1.77	1.83	1.71	63.9	64.7	63.2	6112	1129	5073	Copy Number Variation Experiment with a Reference Copy Number of 2	1867	1823	3.61
24	C08	4722	Family	76	-0.1116	-0.0379	-0.0383	-0.0381	-0.0735	5.70198	6	Neb4	311	Manual	CNV	Unknown	Unknown	ddPCR Supermix for Probes (no dUTP)	FAM	6219	321	301	17369	4034	13335	368	3666	1175	12160	0.932	5.68	6.02	5.35	2	3000	Ago1	2.84	3.01	2.67	74	75.1	72.8	9122	1454	3235	Copy Number Variation Experiment with a Reference Copy Number of 2	316	306	5.85
25	B02	4722	Family	76	-0.1116	-0.0379	-0.0383	-0.0381	-0.0735	5.70198	6	Neb4	2071	Manual	CNV	Unknown	Unknown	ddPCR Supermix for Probes (no dUTP)	FAM	41417	2118	2025	11831	9796	2035	7138	2658	1301	734	270	2.82	2.91	2.73	2	2500	Ago1	1.41	1.45	1.36	58.5	59.3	57.7	6183	1207	5327	Copy Number Variation Experiment with a Reference Copy Number of 2	2095	2047	2.86
24	E08	4751	Family	74	0.1371	-0.0581	-0.1131	-0.0856	0.2227	7.00149	7	Neb4	1745	Manual	CNV	Unknown	Unknown	ddPCR Supermix for Probes (no dUTP)	FAM	34892	1780	1711	15226	11770	3456	3642	8128	965	2491	38.7	8.23	8.52	7.94	2	3000	Ago1	4.12	4.26	3.97	80.4	81	79.9	8806	1492	7146	Copy Number Variation Experiment with a Reference Copy Number of 2	1762	1727	8.38
31	D03	4751	Family	74	0.1371	-0.0581	-0.1131	-0.0856	0.2227	7.00149	7	Neb4	1737	Manual	CNV	Unknown	Unknown	ddPCR Supermix for Probes (no dUTP)	FAM	34742	1779	1697	10778	8316	2462	4280	4036	1213	1249	40	4.14	4.29	4	2	3000	Ago1	2.07	2.15	2	67.4	68.2	66.7	6581	1289	5372	Copy Number Variation Experiment with a Reference Copy Number of 2	1758	1716	4.22
24	F08	4752	Family	74	0.6664	-0.0413	-0.0519	-0.0466	0.713	9.83526	10	Neb4	861	Manual	CNV	Unknown	Unknown	ddPCR Supermix for Probes (no dUTP)	FAM	17215	882	840	12529	6501	6028	939	5562	840	5188	3.62	9.56	10.1	9.05	2	3000	Ago1	4.78	5.03	4.53	82.7	83.4	81.9	8759	1429	5232	Copy Number Variation Experiment with a Reference Copy Number of 2	872	850	9.81
25	E02	4752	Family	74	0.6664	-0.0413	-0.0519	-0.0466	0.713	9.83526	10	Neb4	2542	Manual	CNV	Unknown	Unknown	ddPCR Supermix for Probes (no dUTP)	FAM	50849	2606	2482	10712	9478	1234	6095	3383	780	454	31.5	4.21	4.36	4.06	2	2500	Ago1	2.1	2.18	2.03	67.8	68.6	67	6315	1339	5742	Copy Number Variation Experiment with a Reference Copy Number of 2	2574	2511	4.28
32	H01	4752	Family	74	0.6664	-0.0413	-0.0519	-0.0466	0.713	9.83526	10	Neb4	3742	Manual	CNV	Unknown	Unknown	ddPCR Supermix for Probes (no dUTP)	FAM	74833	3841	3650	13544	12981	563	10285	2696	414	149	272	4.08	4.21	3.94	2	2500	Ago1	2.04	2.11	1.97	67.1	67.8	66.4	6978	1275	6741	Copy Number Variation Experiment with a Reference Copy Number of 2	3791	3694	4.14
24	G08	4753	Patient	74	0.9121	0.0608	0.0325	0.04665	0.86545	10.9314	11	Neb4	582	Manual	CNV	Unknown	Unknown	ddPCR Supermix for Probes (no dUTP)	FAM	11637	597	567	14909	5817	9092	518	5299	793	8299	0.921	10.7	11.4	10.1	2	3000	Ago1	5.37	5.7	5.05	84.3	85.1	83.5	9079	1426	4412	Copy Number Variation Experiment with a Reference Copy Number of 2	590	574	11.1
25	F02	4753	Patient	74	0.9121	0.0608	0.0325	0.04665	0.86545	10.9314	11	Neb4	364	Manual	CNV	Unknown	Unknown	ddPCR Supermix for Probes (no dUTP)	FAM	7283	377	351	11423	3041	8382	199	2842	481	7901	2.68	10.1	10.9	9.25	2	2500	Ago1	5.04	5.46	4.62	83.5	84.6	82.3	6081	1155	2466	Copy Number Variation Experiment with a Reference Copy Number of 2	371	358	10.5
31	E03	5313	Patient	49	-0.1581	0.0567	0.0688	0.06275	-0.22085	5.14836	5	Neb4	2236	Manual	CNV	Unknown	Unknown	ddPCR Supermix for Probes (no dUTP)	FAM	44711	2288	2186	11636	9896	1740	7257	2639	1281	459	0	2.87	2.96	2.78	2	3000	Ago1	1.44	1.48	1.39	58.9	59.7	58.2	6832	1274	6001	Copy Number Variation Experiment with a Reference Copy Number of 2	2262	2210	2.92
26	D05	5316	Family	48	-0.344	-0.0855	-0.1343	-0.1099	-0.2341	5.10129	5	Neb4	204	Manual	CNV	Unknown	Unknown	ddPCR Supermix for Probes (no dUTP)	FAM	4085	213	195	11953	1905	10048	157	1748	721	9327	2.16	4.55	4.92	4.19	2	5000	Ago1	2.28	2.46	2.09	69.5	71.2	67.8	14785	2594	4537	Copy Number Variation Experiment with a Reference Copy Number of 2	209	200	4.74
27	C01	5316	Family	48	-0.344	-0.0855	-0.1343	-0.1099	-0.2341	5.10129	5	Neb4	225	Manual	CNV	Unknown	Unknown	ddPCR Supermix for Probes (no dUTP)	FAM	4507	235	216	13378	2332	11046	286	2046	1371	9675	0	2.9	3.08	2.71	2	2500	Ago1	1.45	1.54	1.36	59.2	60.7	57.6	6828	895	1930	Copy Number Variation Experiment with a Reference Copy Number of 2	230	221	2.99
27	F01	5375	Family	51	0.2978	0.0962	0.1441	0.12015	0.17765	6.78624	7	Neb4	2411	Manual	CNV	Unknown	Unknown	ddPCR Supermix for Probes (no dUTP)	FAM	48210	2464	2359	13176	11478	1698	6720	4758	896	802	133	4.75	4.9	4.6	2	2500	Ago1	2.37	2.45	2.3	70.4	71	69.7	7282	1051	6479	Copy Number Variation Experiment with a Reference Copy Number of 2	2437	2384	4.83
14	A03	Ceph01	Control	33	-0.1063	-0.0775	-0.1387	-0.1081	0.0018	6.00749	6	Neb4	845	Manual	CNV	Unknown	Unknown	ddPCR Supermix for Probes (no dUTP)	FAM	16900	864	826	15248	7813	7435	1882	5931	1792	5643	0	5.21	5.42	5	2	3000	Ago1	2.61	2.71	2.5	72.3	73.1	71.5	7980	1165	4657	Copy Number Variation Experiment with a Reference Copy Number of 2	855	835	5.32
11	B01	Ceph02	Control	33	0.0141	0.0278	-0.0133	0.00725	0.00685	6.02856	6	Neb4	1638	Manual	CNV	Unknown	Unknown	ddPCR Supermix for Probes (no dUTP)	FAM	32770	1677	1601	11252	8457	2795	3367	5090	1093	1702	10.3	5.52	5.73	5.31	2	3000	Ago1	2.76	2.86	2.66	73.4	74.1	72.7	8930	1167	7001	Copy Number Variation Experiment with a Reference Copy Number of 2	1658	1619	5.62
14	B03	Ceph02	Control	33	0.0141	0.0278	-0.0133	0.00725	0.00685	6.02856	6	Neb4	334	Manual	CNV	Unknown	Unknown	ddPCR Supermix for Probes (no dUTP)	FAM	6674	344	324	17779	4391	13388	418	3973	1163	12225	2.65	6.09	6.44	5.74	2	3000	Ago1	3.05	3.22	2.87	75.3	76.4	74.2	7704	1188	2798	Copy Number Variation Experiment with a Reference Copy Number of 2	339	329	6.27
11	C01	Ceph03	Control	33	-0.2763	-0.2555	-0.3398	-0.29765	0.02135	6.08945	6	Neb4	1068	Manual	CNV	Unknown	Unknown	ddPCR Supermix for Probes (no dUTP)	FAM	21370	1093	1045	13426	8012	5414	2321	5691	1648	3766	0	5.18	5.38	4.98	2	3000	Ago1	2.59	2.69	2.49	72.2	72.9	71.4	8359	1113	5437	Copy Number Variation Experiment with a Reference Copy Number of 2	1081	1056	5.29
14	C03	Ceph03	Control	33	-0.2763	-0.2555	-0.3398	-0.29765	0.02135	6.08945	6	Neb4	475	Manual	CNV	Unknown	Unknown	ddPCR Supermix for Probes (no dUTP)	FAM	9497	489	461	14014	4654	9360	592	4062	1128	8232	2.98	6.16	6.51	5.82	2	3000	Ago1	3.08	3.25	2.91	75.5	76.5	74.5	7767	1169	3361	Copy Number Variation Experiment with a Reference Copy Number of 2	482	468	6.34
11	D01	Ceph04	Control	33	-0.2451	-0.029	-0.0939	-0.06145	-0.18365	5.28284	5	Neb4	696	Manual	CNV	Unknown	Unknown	ddPCR Supermix for Probes (no dUTP)	FAM	13916	714	678	12767	5700	7067	1133	4567	1445	5622	0	5.24	5.49	5	2	3000	Ago1	2.62	2.74	2.5	72.4	73.3	71.5	9091	1177	4710	Copy Number Variation Experiment with a Reference Copy Number of 2	705	686	5.37
11	E01	Ceph05	Control	34	-0.0321	-0.0309	-0.0744	-0.05265	0.02055	6.08608	6	Neb4	2484	Manual	CNV	Unknown	Unknown	ddPCR Supermix for Probes (no dUTP)	FAM	49683	2540	2431	13176	11581	1595	7263	4318	992	603	14.3	4.29	4.42	4.15	2	3000	Ago1	2.14	2.21	2.08	68.2	68.9	67.5	8511	1186	7624	Copy Number Variation Experiment with a Reference Copy Number of 2	2512	2457	4.36
14	E03	Ceph05	Control	34	-0.0321	-0.0309	-0.0744	-0.05265	0.02055	6.08608	6	Neb4	436	Manual	CNV	Unknown	Unknown	ddPCR Supermix for Probes (no dUTP)	FAM	8712	449	422	13553	4194	9359	559	3635	1132	8227	5.12	5.56	5.87	5.24	2	3000	Ago1	2.78	2.94	2.62	73.5	74.6	72.4	7947	1208	3293	Copy Number Variation Experiment with a Reference Copy Number of 2	442	429	5.72
11	F01	Ceph06	Control	34	-0.1543	-0.1405	-0.2071	-0.1738	0.0195	6.08165	6	Neb4	986	Manual	CNV	Unknown	Unknown	ddPCR Supermix for Probes (no dUTP)	FAM	19722	1008	964	14465	8209	6256	2237	5972	1809	4447	0	5.11	5.3	4.91	2	3000	Ago1	2.55	2.65	2.46	71.9	72.6	71.1	8346	1198	5254	Copy Number Variation Experiment with a Reference Copy Number of 2	997	975	5.21
11	G01	Ceph09	Control	36	-0.0797	-0.0476	-0.1144	-0.081	0.0013	6.00541	6	Neb4	2012	Manual	CNV	Unknown	Unknown	ddPCR Supermix for Probes (no dUTP)	FAM	40237	2051	1974	16013	13117	2896	7687	5430	1663	1233	27	3.9	4.01	3.79	2	3000	Ago1	1.95	2.01	1.89	66.1	66.7	65.5	8108	1248	6868	Copy Number Variation Experiment with a Reference Copy Number of 2	2032	1992	3.96
14	G03	Ceph09	Control	36	-0.0797	-0.0476	-0.1144	-0.081	0.0013	6.00541	6	Neb4	338	Manual	CNV	Unknown	Unknown	ddPCR Supermix for Probes (no dUTP)	FAM	6759	350	326	11503	2872	8631	295	2577	811	7820	2.84	5.68	6.08	5.29	2	3000	Ago1	2.84	3.04	2.64	74	75.3	72.6	8172	1235	2967	Copy Number Variation Experiment with a Reference Copy Number of 2	344	332	5.88
11	H01	Ceph10	Control	36	-0.2135	0.0034	-0.0586	-0.0276	-0.1859	5.2746	5	Neb4	1490	Manual	CNV	Unknown	Unknown	ddPCR Supermix for Probes (no dUTP)	FAM	29807	1522	1460	14276	10254	4022	4467	5787	1791	2231	0	4.39	4.53	4.25	2	3000	Ago1	2.2	2.27	2.12	68.7	69.4	68	8622	1217	6536	Copy Number Variation Experiment with a Reference Copy Number of 2	1506	1475	4.46
14	H03	Ceph10	Control	36	-0.2135	0.0034	-0.0586	-0.0276	-0.1859	5.2746	5	Neb4	696	Manual	CNV	Unknown	Unknown	ddPCR Supermix for Probes (no dUTP)	FAM	13929	714	680	14918	6665	8253	1659	5006	1957	6296	8.15	4.27	4.44	4.09	2	3000	Ago1	2.13	2.22	2.05	68.1	69	67.2	7357	1184	3942	Copy Number Variation Experiment with a Reference Copy Number of 2	705	688	4.35
14	A04	Ceph11	Control	37	0.0284	0.0338	0.0577	0.04575	-0.01735	5.92828	6	Neb4	443	Manual	CNV	Unknown	Unknown	ddPCR Supermix for Probes (no dUTP)	FAM	8859	457	429	12998	4078	8920	461	3617	932	7988	3.53	6.64	7.05	6.24	2	3000	Ago1	3.32	3.52	3.12	76.9	77.9	75.8	7531	1123	3133	Copy Number Variation Experiment with a Reference Copy Number of 2	450	436	6.85
11	B06	Ceph14	Control	37	-0.2322	-0.2074	-0.2808	-0.2441	0.0119	6.0497	6	Neb4	750	Manual	CNV	Unknown	Unknown	ddPCR Supermix for Probes (no dUTP)	FAM	15005	772	729	10575	4986	5589	811	4175	948	4641	0	7.01	7.39	6.63	2	3000	Ago1	3.51	3.7	3.31	77.8	78.7	76.9	8795	1336	4853	Copy Number Variation Experiment with a Reference Copy Number of 2	761	739	7.21
11	C06	Ceph15	Control	38	-0.0216	-0.0361	-0.0427	-0.0394	0.0178	6.07449	6	Neb4	3589	Manual	CNV	Unknown	Unknown	ddPCR Supermix for Probes (no dUTP)	FAM	71780	3695	3492	10501	10004	497	7454	2550	373	124	0	4.46	4.63	4.3	2	3000	Ago1	2.23	2.31	2.15	69	69.8	68.3	8924	1456	8571	Copy Number Variation Experiment with a Reference Copy Number of 2	3642	3539	4.54
14	C04	Ceph15	Control	38	-0.0216	-0.0361	-0.0427	-0.0394	0.0178	6.07449	6	Neb4	673	Manual	CNV	Unknown	Unknown	ddPCR Supermix for Probes (no dUTP)	FAM	13453	690	655	13689	5961	7728	1078	4883	1340	6388	4.62	5.88	6.16	5.6	2	3000	Ago1	2.94	3.08	2.8	74.6	75.5	73.7	7947	1180	4127	Copy Number Variation Experiment with a Reference Copy Number of 2	682	664	6.03
11	D06	Ceph16	Control	38	-0.0373	-0.0548	-0.0863	-0.07055	0.03325	6.13989	6	Neb4	1152	Manual	CNV	Unknown	Unknown	ddPCR Supermix for Probes (no dUTP)	FAM	23036	1181	1124	10815	6752	4063	1955	4797	1157	2906	4.92	5.77	6.02	5.52	2	3000	Ago1	2.89	3.01	2.76	74.3	75.1	73.4	8948	1341	6090	Copy Number Variation Experiment with a Reference Copy Number of 2	1166	1137	5.9
14	D04	Ceph16	Control	38	-0.0373	-0.0548	-0.0863	-0.07055	0.03325	6.13989	6	Neb4	497	Manual	CNV	Unknown	Unknown	ddPCR Supermix for Probes (no dUTP)	FAM	9949	511	484	15206	5243	9963	796	4447	1425	8538	4.17	5.36	5.62	5.09	2	3000	Ago1	2.68	2.81	2.54	72.8	73.8	71.8	7447	1170	3334	Copy Number Variation Experiment with a Reference Copy Number of 2	504	491	5.49
11	E06	Ceph17	Control	39	0.0119	-0.0029	0.0412	0.01915	-0.00725	5.96992	6	Neb4	1872	Manual	CNV	Unknown	Unknown	ddPCR Supermix for Probes (no dUTP)	FAM	37441	1917	1829	10615	8453	2162	3776	4677	979	1183	0	5.36	5.56	5.16	2	3000	Ago1	2.68	2.78	2.58	72.8	73.6	72.1	8796	1305	7270	Copy Number Variation Experiment with a Reference Copy Number of 2	1895	1850	5.46
14	E04	Ceph17	Control	39	0.0119	-0.0029	0.0412	0.01915	-0.00725	5.96992	6	Neb4	451	Manual	CNV	Unknown	Unknown	ddPCR Supermix for Probes (no dUTP)	FAM	9028	465	438	14015	4466	9549	558	3908	1139	8410	2.41	5.95	6.28	5.61	2	3000	Ago1	2.97	3.14	2.81	74.8	75.9	73.8	7533	1154	3187	Copy Number Variation Experiment with a Reference Copy Number of 2	458	445	6.12
11	F06	Ceph20	Control	39	0.1616	0.1338	0.1731	0.15345	0.00815	6.03399	6	Neb4	897	Manual	CNV	Unknown	Unknown	ddPCR Supermix for Probes (no dUTP)	FAM	17948	921	874	10869	5800	5069	1269	4531	1123	3946	0	6.14	6.43	5.84	2	3000	Ago1	3.07	3.22	2.92	75.4	76.3	74.5	8522	1297	5153	Copy Number Variation Experiment with a Reference Copy Number of 2	910	885	6.29
14	F04	Ceph20	Control	39	0.1616	0.1338	0.1731	0.15345	0.00815	6.03399	6	Neb4	231	Manual	CNV	Unknown	Unknown	ddPCR Supermix for Probes (no dUTP)	FAM	4627	241	222	12946	2311	10635	197	2114	745	9890	3.44	5.21	5.6	4.81	2	3000	Ago1	2.6	2.8	2.41	72.2	73.8	70.7	7753	1225	2391	Copy Number Variation Experiment with a Reference Copy Number of 2	236	227	5.41
14	G04	Ceph21	Control	39	0.0827	0.0821	0.1158	0.09895	-0.01625	5.9328	6	Neb4	242	Manual	CNV	Unknown	Unknown	ddPCR Supermix for Probes (no dUTP)	FAM	4847	251	234	17518	3261	14257	290	2971	1064	13193	3.39	5.12	5.45	4.8	2	3000	Ago1	2.56	2.72	2.4	71.9	73.2	70.6	7206	1165	2289	Copy Number Variation Experiment with a Reference Copy Number of 2	247	238	5.29
22	F07	Ceph21	Control	39	0.0827	0.0821	0.1158	0.09895	-0.01625	5.9328	6	Neb4	219	Manual	CNV	Unknown	Unknown	ddPCR Supermix for Probes (no dUTP)	FAM	4381	228	210	14022	2382	11640	194	2188	1015	10625	0	4.13	4.42	3.84	2	3000	Ago1	2.06	2.21	1.92	67.4	68.9	65.8	9362	1343	2705	Copy Number Variation Experiment with a Reference Copy Number of 2	224	215	4.28
15	B03	Ceph23	Control	40	-0.3866	-0.1345	-0.1903	-0.1624	-0.2242	5.13642	5	Neb4	213	Manual	CNV	Unknown	Unknown	ddPCR Supermix for Probes (no dUTP)	FAM	4251	222	203	11490	1899	9591	120	1779	583	9008	0.498	5.72	6.22	5.23	2	3000	Ago1	2.86	3.11	2.61	74.1	75.8	72.4	7846	1084	2201	Copy Number Variation Experiment with a Reference Copy Number of 2	217	208	5.98
15	C03	Ceph24	Control	40	-0.0443	-0.006	-0.0649	-0.03545	-0.00885	5.96331	6	Neb4	384	Manual	CNV	Unknown	Unknown	ddPCR Supermix for Probes (no dUTP)	FAM	7686	397	372	13041	3634	9407	386	3248	977	8430	0.864	5.92	6.29	5.55	2	3000	Ago1	2.96	3.14	2.77	74.7	75.9	73.6	7759	1116	2967	Copy Number Variation Experiment with a Reference Copy Number of 2	391	378	6.11
17	C03	Ceph24	Control	40	-0.0443	-0.006	-0.0649	-0.03545	-0.00885	5.96331	6	Neb4	1559	Manual	CNV	Unknown	Unknown	ddPCR Supermix for Probes (no dUTP)	FAM	31177	1595	1524	11644	8549	3095	3545	5004	1367	1728	0	4.84	5.01	4.66	2	3000	Ago1	2.42	2.51	2.33	70.7	71.5	70	7002	1316	5491	Copy Number Variation Experiment with a Reference Copy Number of 2	1577	1541	4.93
15	D03	Ceph25	Control	40	-0.0377	-0.0427	-0.0675	-0.0551	0.0174	6.0728	6	Neb4	233	Manual	CNV	Unknown	Unknown	ddPCR Supermix for Probes (no dUTP)	FAM	4662	243	223	11272	2026	9246	152	1874	728	8518	0	4.87	5.26	4.49	2	3000	Ago1	2.44	2.63	2.24	70.9	72.5	69.3	7919	1138	2356	Copy Number Variation Experiment with a Reference Copy Number of 2	238	228	5.07
17	D03	Ceph25	Control	40	-0.0377	-0.0427	-0.0675	-0.0551	0.0174	6.0728	6	Neb4	1402	Manual	CNV	Unknown	Unknown	ddPCR Supermix for Probes (no dUTP)	FAM	28035	1437	1368	10340	7199	3141	3297	3902	1502	1639	0	3.82	3.96	3.68	2	3000	Ago1	1.91	1.98	1.84	65.6	66.5	64.8	6895	1237	5176	Copy Number Variation Experiment with a Reference Copy Number of 2	1419	1384	3.89
17	E03	Ceph26	Control	40	-0.0108	-0.001	-0.0605	-0.03075	0.01995	6.08355	6	Neb4	1691	Manual	CNV	Unknown	Unknown	ddPCR Supermix for Probes (no dUTP)	FAM	33819	1727	1656	13596	10366	3230	3930	6436	1364	1866	0	5.83	6.03	5.63	2	3000	Ago1	2.91	3.01	2.81	74.4	75.1	73.8	7327	1346	5906	Copy Number Variation Experiment with a Reference Copy Number of 2	1709	1673	5.93
17	F03	Ceph29	Control	40	0.0597	0.0303	-0.0368	-0.00325	0.06295	6.2676	6	Neb4	958	Manual	CNV	Unknown	Unknown	ddPCR Supermix for Probes (no dUTP)	FAM	19159	981	935	12441	6930	5511	2121	4809	2072	3439	0	3.96	4.12	3.81	2	3000	Ago1	1.98	2.06	1.9	66.5	67.3	65.6	6628	1333	4282	Copy Number Variation Experiment with a Reference Copy Number of 2	970	946	4.04
17	G03	Ceph33	Control	43	0.0264	0.046	0.0155	0.03075	-0.00435	5.98194	6	Neb4	1534	Manual	CNV	Unknown	Unknown	ddPCR Supermix for Probes (no dUTP)	FAM	30673	1567	1501	13375	9743	3632	4602	5141	1810	1822	0	3.99	4.12	3.86	2	3000	Ago1	2	2.06	1.93	66.6	67.4	65.9	6811	1356	5330	Copy Number Variation Experiment with a Reference Copy Number of 2	1550	1517	4.06
25	F03	Ceph33	Control	43	0.0264	0.046	0.0155	0.03075	-0.00435	5.98194	6	Neb4	249	Manual	CNV	Unknown	Unknown	ddPCR Supermix for Probes (no dUTP)	FAM	4988	261	238	10056	1921	8135	167	1754	701	7434	0.188	4.7	5.07	4.32	2	2500	Ago1	2.35	2.54	2.16	70.1	71.8	68.5	5795	1099	1996	Copy Number Variation Experiment with a Reference Copy Number of 2	255	244	4.89
17	H03	Ceph34	Control	43	-0.1084	-0.073	-0.1274	-0.1002	-0.0082	5.96599	6	Neb4	793	Manual	CNV	Unknown	Unknown	ddPCR Supermix for Probes (no dUTP)	FAM	15861	813	774	13261	6503	6758	1501	5002	1764	4994	0	4.77	4.97	4.57	2	3000	Ago1	2.38	2.49	2.28	70.5	71.3	69.6	7508	1302	4345	Copy Number Variation Experiment with a Reference Copy Number of 2	803	783	4.87
8	D07	HA081X	Control	33	0.0046	0.0033	-0.0064	-0.00155	0.00615	6.02563	6	Neb4	2085.7	Manual	CNV	Unknown	Unknown	ddPCR Supermix for Probes (no dUTP)	FAM	41714	2128.65	2044.27	14613	12131	2482	5595	6536	1124	1358	15.0081	5.75779	5.9398	5.57577	2	3000	Ago1	2.87889	2.9699	2.78789	74.2194	74.8243	73.6146	11632.5	2021.25	10000	Copy Number Variation Experiment with a Reference Copy Number of 2	2107.42	2064.38	5.85063
20	B08	HA081X	Control	33	0.0046	0.0033	-0.0064	-0.00155	0.00615	6.02563	6	Neb4	284	Manual	CNV	Unknown	Unknown	ddPCR Supermix for Probes (no dUTP)	FAM	5686	295	274	12367	2655	9712	204	2451	769	8943	0	5.9	6.33	5.46	2	3500	Ago1	2.95	3.17	2.73	74.7	76.1	73.3	10460	1537	3453	Copy Number Variation Experiment with a Reference Copy Number of 2	290	279	6.12
20	B07	HA082Y	Control	57	0.0554	0.0281	0.0643	0.0462	0.0092	6.03838	6	Neb4	276	Manual	CNV	Unknown	Unknown	ddPCR Supermix for Probes (no dUTP)	FAM	5512	285	266	14686	3067	11619	237	2830	871	10748	0.614	5.97	6.38	5.56	2	3500	Ago1	2.99	3.19	2.78	74.9	76.2	73.6	10253	1484	3315	Copy Number Variation Experiment with a Reference Copy Number of 2	281	271	6.18
20	A07	LA018Y	Control	57	-0.0196	-0.0045	-0.0352	-0.01985	0.00025	6.00104	6	Neb4	394	Manual	CNV	Unknown	Unknown	ddPCR Supermix for Probes (no dUTP)	FAM	7879	406	382	13716	3903	9813	451	3452	1016	8797	4.5	5.92	6.28	5.56	2	3500	Ago1	2.96	3.14	2.78	74.7	75.9	73.6	10452	1505	4051	Copy Number Variation Experiment with a Reference Copy Number of 2	400	388	6.1
8	H05	LA032X	Control	37	-0.0164	-0.0174	-0.0411	-0.02925	0.01285	6.05368	6	Neb4	276.88	Manual	CNV	Unknown	Unknown	ddPCR Supermix for Probes (no dUTP)	FAM	5537.6	286.604	267.236	15045	3155	11890	234	2921	785	11105	2.15377	6.71148	7.18581	6.23715	2	3000	Ago1	3.35574	3.59291	3.11858	77.0418	78.2918	75.7917	8742.84	1433.36	2966.19	Copy Number Variation Experiment with a Reference Copy Number of 2	281.831	271.95	6.95348
10	D07	MI034X	Control	38	0.1182	0.1055	0.1387	0.1221	-0.0039	5.9838	6	Neb4	344	Manual	CNV	Unknown	Unknown	ddPCR Supermix for Probes (no dUTP)	FAM	6886	355	333	14587	3701	10886	354	3347	1076	9810	0	5.67	6.02	5.33	2	5000	Ago1	2.84	3.01	2.66	73.9	75.1	72.8	9190	1274	3282	Copy Number Variation Experiment with a Reference Copy Number of 2	350	339	5.85
20	A08	MI035X	Control	36	-0.295	-0.0253	-0.0399	-0.0326	-0.2624	5.0022	5	Neb4	167	Manual	CNV	Unknown	Unknown	ddPCR Supermix for Probes (no dUTP)	FAM	3331	175	158	11915	1573	10342	112	1461	584	9758	2.43	4.7	5.12	4.28	2	3500	Ago1	2.35	2.56	2.14	70.2	72	68.3	10198	1521	2667	Copy Number Variation Experiment with a Reference Copy Number of 2	171	162	4.92
20	E08	OU020Y	Control	37	0.0178	0.0005	-0.0003	0.0001	0.0177	6.07407	6	Neb4	1071	Manual	CNV	Unknown	Unknown	ddPCR Supermix for Probes (no dUTP)	FAM	21411	1097	1045	11768	7031	4737	1911	5120	1357	3380	0	5.59	5.83	5.36	2	3500	Ago1	2.8	2.91	2.68	73.7	74.5	72.8	10703	1528	7010	Copy Number Variation Experiment with a Reference Copy Number of 2	1084	1057	5.71
22	F06	OU020Y	Control	37	0.0178	0.0005	-0.0003	0.0001	0.0177	6.07407	6	Neb4	1643	Manual	CNV	Unknown	Unknown	ddPCR Supermix for Probes (no dUTP)	FAM	32850	1681	1606	11444	8611	2833	3779	4832	1326	1507	0	4.73	4.9	4.56	2	3000	Ago1	2.36	2.45	2.28	70.3	71	69.5	8393	1237	6622	Copy Number Variation Experiment with a Reference Copy Number of 2	1662	1623	4.81
8	H02	PK004Y	Control	36	0.0093	0.0058	0.0284	0.0171	-0.0078	5.96765	6	Neb4	263.664	Manual	CNV	Unknown	Unknown	ddPCR Supermix for Probes (no dUTP)	FAM	5273.28	272.92	254.48	15714	3155	12559	214	2941	922	11637	0	5.97332	6.37872	5.56792	2	3000	Ago1	2.98666	3.18936	2.78396	74.9163	76.1917	73.641	9908.13	1432.95	3134.57	Copy Number Variation Experiment with a Reference Copy Number of 2	268.377	258.97	6.18016
20	F07	PK028Y	Control	36	0.0047	0.0015	-0.0211	-0.0098	0.0145	6.06061	6	Neb4	1032	Manual	CNV	Unknown	Unknown	ddPCR Supermix for Probes (no dUTP)	FAM	20643	1055	1010	15165	8858	6307	2254	6604	1588	4719	2.46	6.01	6.24	5.78	2	3500	Ago1	3	3.12	2.89	75	75.7	74.3	10667	1509	6858	Copy Number Variation Experiment with a Reference Copy Number of 2	1044	1021	6.12
22	A07	PK028Y	Control	36	0.0047	0.0015	-0.0211	-0.0098	0.0145	6.06061	6	Neb4	1854	Manual	CNV	Unknown	Unknown	ddPCR Supermix for Probes (no dUTP)	FAM	37078	1895	1814	12406	9840	2566	4522	5318	1257	1309	0	5.03	5.2	4.85	2	3000	Ago1	2.51	2.6	2.43	71.5	72.2	70.8	8965	1322	7385	Copy Number Variation Experiment with a Reference Copy Number of 2	1875	1833	5.11
10	A07	TU083X	Control	33	-0.0232	-0.0062	0.0131	0.00345	-0.02665	5.89018	6	Neb4	3049	Manual	CNV	Unknown	Unknown	ddPCR Supermix for Probes (no dUTP)	FAM	60987	3129	2975	11072	10243	829	7735	2508	594	235	159	3.72	3.84	3.59	2	5000	Ago1	1.86	1.92	1.79	65	65.8	64.2	9360	1940	8805	Copy Number Variation Experiment with a Reference Copy Number of 2	3089	3011	3.78
22	E06	TU083X	Control	33	-0.0232	-0.0062	0.0131	0.00345	-0.02665	5.89018	6	Neb4	1235	Manual	CNV	Unknown	Unknown	ddPCR Supermix for Probes (no dUTP)	FAM	24707	1265	1206	11434	7433	4001	2304	5129	1302	2699	0	5.54	5.77	5.32	2	3000	Ago1	2.77	2.88	2.66	73.5	74.3	72.7	9042	1296	6332	Copy Number Variation Experiment with a Reference Copy Number of 2	1250	1220	5.66
20	D07	TU089Y	Control	33	-0.0044	0.0097	-0.0094	0.00015	-0.00455	5.98111	6	Neb4	989	Manual	CNV	Unknown	Unknown	ddPCR Supermix for Probes (no dUTP)	FAM	19781	1012	967	14105	8020	6085	2019	6001	1564	4521	0	5.74	5.97	5.51	2	3500	Ago1	2.87	2.98	2.75	74.2	74.9	73.4	10582	1466	6649	Copy Number Variation Experiment with a Reference Copy Number of 2	1000	978	5.85
10	E07	UU043Y	Control	38	0.0188	0.0032	0.0106	0.0069	0.0119	6.0497	6	Neb4	260	Manual	CNV	Unknown	Unknown	ddPCR Supermix for Probes (no dUTP)	FAM	5206	270	250	13483	2676	10807	203	2473	846	9961	0	5.46	5.85	5.07	2	5000	Ago1	2.73	2.93	2.54	73.2	74.6	71.8	9197	1322	2885	Copy Number Variation Experiment with a Reference Copy Number of 2	265	255	5.66
20	C07	UU061Y	Control	57	-0.0827	-0.037	-0.0666	-0.0518	-0.0309	5.87286	6	Neb4	287	Manual	CNV	Unknown	Unknown	ddPCR Supermix for Probes (no dUTP)	FAM	5737	297	277	13736	2972	10764	246	2726	901	9863	0	5.59	5.97	5.21	2	3500	Ago1	2.8	2.99	2.61	73.7	75	72.3	10475	1491	3435	Copy Number Variation Experiment with a Reference Copy Number of 2	292	282	5.79
10	G07	UU069X	Control	38	0.0178	-0.0101	-0.0098	-0.00995	0.02775	6.11653	6	Neb4	430	Manual	CNV	Unknown	Unknown	ddPCR Supermix for Probes (no dUTP)	FAM	8594	443	417	14102	4315	9787	439	3876	943	8844	2.15	7.08	7.51	6.65	2	5000	Ago1	3.54	3.76	3.33	78	79	76.9	8796	1341	3622	Copy Number Variation Experiment with a Reference Copy Number of 2	436	423	7.3
8	D04	VA001Y	Control	37	-0.0043	-0.0131	-0.0037	-0.0084	0.0041	6.01708	6	Neb4	393.895	Manual	CNV	Unknown	Unknown	ddPCR Supermix for Probes (no dUTP)	FAM	7877.9	405.627	382.279	15517	4415	11102	426	3989	1181	9921	0	6.12488	6.47519	5.77456	2	3000	Ago1	3.06244	3.2376	2.88728	75.3842	76.4456	74.3229	9944.46	1498.83	3901.83	Copy Number Variation Experiment with a Reference Copy Number of 2	399.866	387.954	6.30361
10	B07	VA076X	Control	36	-0.0466	-0.0451	-0.0688	-0.05695	0.01035	6.0432	6	Neb4	1359	Manual	CNV	Unknown	Unknown	ddPCR Supermix for Probes (no dUTP)	FAM	27179	1388	1331	14002	9591	4411	2626	6965	1244	3167	0	7.14	7.41	6.87	2	5000	Ago1	3.57	3.71	3.43	78.1	78.8	77.5	9042	1419	6640	Copy Number Variation Experiment with a Reference Copy Number of 2	1374	1344	7.28
8	B05	VA077X	Control	37	0.0035	-0.007	-0.0333	-0.02015	0.02365	6.09917	6	Neb4	2599.81	Manual	CNV	Unknown	Unknown	ddPCR Supermix for Probes (no dUTP)	FAM	51996.2	2651.56	2550.24	16834	14987	1847	8133	6854	982	865	24.8557	5.66832	5.83093	5.50571	2	3000	Ago1	2.83416	2.91546	2.75285	73.9187	74.4717	73.3656	9555.11	1502.91	8671.63	Copy Number Variation Experiment with a Reference Copy Number of 2	2625.93	2574.26	5.75126
[truncated: 5 more columns]
