# Supplementary material for: A custom ddPCR method for the detection of copy number variations in the nebulin triplicate region
Source: PLoS One. 2022 May 16;17(5):e0267793. doi: 10.1371/journal.pone.0267793 (PMC9109913; doi:10.1371/journal.pone.0267793)
Supplement: S13 Table — (XLSX) [file pone.0267793.s013.xlsx]

## Sheet: Sheet1
Plate	Well	Sample	SampleStatus	aCGHarrayID	arrayTRILog2	arrayBgLog2A	arrayBgLog2A	arrayBgLogMean	arrayLog2Diff	arrayCNCalc	arrayCN	Target	Conc(copies/µL)	Status	Experiment	SampleType	TargetType	Supermix	DyeName(s)	Copies/20µLWell	PoissonConfMax	PoissonConfMin	Accepted Droplets	Positives	Negatives	Ch1+Ch2+	Ch1+Ch2-	Ch1-Ch2+	Ch1-Ch2-	Linkage	CNV	PoissonCNVMax	PoissonCNVMin	ReferenceCopies	Threshold1	ReferenceUsed	Ratio	PoissonRatioMax	PoissonRatioMin	Fractional Abundance	PoissonFractionalAbundanceMax	PoissonFractionalAbundanceMin	MeanAmplitudeOfPositives	MeanAmplitudeOfNegatives	MeanAmplitudeTotal	ExperimentComments	PoissonConfidenceMax68	PoissonConfidenceMin68	PoissonCNVMax68
29	H01	521	Family	27	-0.2367	-0.0004	0.0104	0.005	-0.2417	5.07449	5	Neb8	518	Manual	CNV	Unknown	Unknown	ddPCR Supermix for Probes (no dUTP)	FAM	10358	533	503	13173	4691	8482	790	3901	1332	7150	5.66	5.01	5.27	4.75	2	3000	Ago1	2.51	2.64	2.38	71.5	72.5	70.4	9369	1524	4317	Copy Number Variation Experiment with a Reference Copy Number of 2	526	510	5.14
29	H02	521	Family	27	-0.2367	-0.0004	0.0104	0.005	-0.2417	5.07449	5	Neb8	556	Manual	CNV	Unknown	Unknown	ddPCR Supermix for Probes (no dUTP)	FAM	11124	571	542	15229	5737	9492	1056	4681	1681	7811	3.76	4.77	4.99	4.55	2	3000	Ago1	2.39	2.5	2.28	70.5	71.4	69.5	8996	1504	4326	Copy Number Variation Experiment with a Reference Copy Number of 2	564	549	4.88
27	A04	523	Patient	1	-0.203	0.017	0.0016	0.0093	-0.2123	5.17896	5	Neb8	179	Manual	CNV	Unknown	Unknown	ddPCR Supermix for Probes (no dUTP)	FAM	3581	187	171	14597	2061	12536	134	1927	797	11739	0.255	4.62	4.98	4.26	2	4000	Ago1	2.31	2.49	2.13	69.8	71.4	68.2	9395	1314	2455	Copy Number Variation Experiment with a Reference Copy Number of 2	183	175	4.8
18	F03	523	Patient	1	-0.203	0.017	0.0016	0.0093	-0.2123	5.17896	5	Neb8	1346	Manual	CNV	Unknown	Unknown	ddPCR Supermix for Probes (no dUTP)	FAM	26913	1376	1316	12335	8405	3930	3374	5031	1542	2388	12	4.5	4.66	4.34	2	4500	Ago1	2.25	2.33	2.17	69.2	70	68.5	12888	2135	9462	Copy Number Variation Experiment with a Reference Copy Number of 2	1361	1330	4.58
15	F02	523	Patient	1	-0.203	0.017	0.0016	0.0093	-0.2123	5.17896	5	Neb8	295	Manual	CNV	Unknown	Unknown	ddPCR Supermix for Probes (no dUTP)	FAM	5890	306	283	12255	2714	9541	301	2413	967	8574	2.77	4.58	4.89	4.28	2	4000	Ago1	2.29	2.44	2.14	69.6	71	68.2	11745	1425	3711	Copy Number Variation Experiment with a Reference Copy Number of 2	300	289	4.74
27	B04	526	Patient	27	-0.2428	-0.0091	0.007	-0.00105	-0.24175	5.07431	5	Neb8	3661	Manual	CNV	Unknown	Unknown	ddPCR Supermix for Probes (no dUTP)	FAM	73218	3755	3574	14083	13456	627	10099	3357	397	230	429	4.55	4.7	4.4	2	4000	Ago1	2.28	2.35	2.2	69.5	70.2	68.8	8780	1329	8448	Copy Number Variation Experiment with a Reference Copy Number of 2	3708	3616	4.63
17	D02	571	Family	5	0.507	-0.0146	-0.0139	-0.01425	0.52125	8.61119	9	Neb8	3663	Manual	CNV	Unknown	Unknown	ddPCR Supermix for Probes (no dUTP)	FAM	73268	3774	3563	10354	9894	460	5321	4573	246	214	7.32	8.07	8.39	7.75	2	4000	Ago1	4.04	4.2	3.88	80.1	80.8	79.5	13183	2055	12689	Copy Number Variation Experiment with a Reference Copy Number of 2	3718	3611	8.23
15	D02	571	Family	5	0.507	-0.0146	-0.0139	-0.01425	0.52125	8.61119	9	Neb8	508	Manual	CNV	Unknown	Unknown	ddPCR Supermix for Probes (no dUTP)	FAM	10151	523	492	12263	4297	7966	359	3938	610	7356	3.12	10.5	11.2	9.75	2	4000	Ago1	5.24	5.61	4.87	84	84.9	83	11820	1386	5042	Copy Number Variation Experiment with a Reference Copy Number of 2	515	500	10.9
26	G02	573	Patient	2	0.4928	-0.0056	-0.0598	-0.0327	0.5255	8.63659	9	Neb8	933	Manual	CNV	Unknown	Unknown	ddPCR Supermix for Probes (no dUTP)	FAM	18655	957	909	11225	6145	5080	897	5248	724	4356	2.6	10.2	10.7	9.61	2	4000	Ago1	5.08	5.36	4.8	83.6	84.3	82.8	11034	1937	6917	Copy Number Variation Experiment with a Reference Copy Number of 2	945	921	10.5
29	G01	1082	Family	52	0.7592	0.0058	0.0055	0.00565	0.75355	10.1156	10	Neb8	994	Manual	CNV	Unknown	Unknown	ddPCR Supermix for Probes (no dUTP)	FAM	19877	1016	972	14656	8359	6297	1289	7070	862	5435	13.5	10.6	11.2	10.1	2	3000	Ago1	5.32	5.58	5.07	84.2	84.8	83.5	8416	1374	5390	Copy Number Variation Experiment with a Reference Copy Number of 2	1005	983	10.9
29	G02	1082	Family	52	0.7592	0.0058	0.0055	0.00565	0.75355	10.1156	10	Neb8	887	Manual	CNV	Unknown	Unknown	ddPCR Supermix for Probes (no dUTP)	FAM	17749	908	867	14137	7488	6649	965	6523	849	5800	0.846	11	11.6	10.4	2	3000	Ago1	5.49	5.78	5.21	84.6	85.3	83.9	8864	1475	5388	Copy Number Variation Experiment with a Reference Copy Number of 2	898	877	11.3
26	B03	1083	Patient	53	0.6937	-0.0247	-0.0714	-0.04805	0.74175	10.0332	10	Neb8	824	Manual	CNV	Unknown	Unknown	ddPCR Supermix for Probes (no dUTP)	FAM	16485	846	803	11965	6027	5938	826	5201	872	5066	0	9.16	9.65	8.66	2	4000	Ago1	4.58	4.83	4.33	82.1	82.9	81.3	10927	1883	6439	Copy Number Variation Experiment with a Reference Copy Number of 2	835	813	9.41
29	F01	1084	Patient	51	1.1621	-0.0286	-0.0246	-0.0266	1.1887	13.6768	14	Neb8	459	Manual	CNV	Unknown	Unknown	ddPCR Supermix for Probes (no dUTP)	FAM	9180	473	446	13924	4498	9426	212	4286	432	8994	0.518	16.5	17.8	15.1	2	3000	Ago1	8.24	8.92	7.56	89.2	90	88.4	8768	1374	3763	Copy Number Variation Experiment with a Reference Copy Number of 2	466	452	17.2
29	F02	1084	Patient	51	1.1621	-0.0286	-0.0246	-0.0266	1.1887	13.6768	14	Neb8	552	Manual	CNV	Unknown	Unknown	ddPCR Supermix for Probes (no dUTP)	FAM	11042	567	537	13627	5104	8523	268	4836	474	8049	0	16.8	18.1	15.5	2	3000	Ago1	8.38	9.03	7.74	89.3	90.1	88.6	8932	1431	4240	Copy Number Variation Experiment with a Reference Copy Number of 2	560	544	17.4
27	G04	1252	Family	10	0.6316	-0.0096	-0.0369	-0.02325	0.65485	9.44671	9	Neb8	2004	Manual	CNV	Unknown	Unknown	ddPCR Supermix for Probes (no dUTP)	FAM	40076	2047	1962	13202	10798	2404	3143	7655	703	1701	0	9.89	10.3	9.51	2	4000	Ago1	4.95	5.14	4.76	83.2	83.7	82.6	9132	1317	7709	Copy Number Variation Experiment with a Reference Copy Number of 2	2026	1982	10.1
26	C01	1933	Patient	17	-0.433	0.0902	0.029	0.0596	-0.4926	4.30903	5	Neb8	295	Manual	CNV	Unknown	Unknown	ddPCR Supermix for Probes (no dUTP)	FAM	5900	306	284	12927	2867	10060	301	2566	954	9106	2.93	4.91	5.24	4.58	2	4000	Ago1	2.46	2.62	2.29	71.1	72.4	69.7	10634	1787	3749	Copy Number Variation Experiment with a Reference Copy Number of 2	301	289	5.08
18	B02	1933	Patient	17	-0.433	0.0902	0.029	0.0596	-0.4926	4.30903	5	Neb8	679	Manual	CNV	Unknown	Unknown	ddPCR Supermix for Probes (no dUTP)	FAM	13579	697	661	12637	5541	7096	1671	3870	2033	5063	10.9	3.33	3.47	3.19	2	4500	Ago1	1.66	1.73	1.59	62.5	63.4	61.5	13199	2130	6984	Copy Number Variation Experiment with a Reference Copy Number of 2	688	670	3.4
29	D01	2091	Family	53	0.1848	0.0037	-0.0323	-0.0143	0.1991	6.88789	7	Neb8	483	Manual	CNV	Unknown	Unknown	ddPCR Supermix for Probes (no dUTP)	FAM	9663	497	470	15300	5153	10147	574	4579	1113	9034	0.759	7.03	7.42	6.64	2	3000	Ago1	3.52	3.71	3.32	77.9	78.8	76.9	9295	1399	4059	Copy Number Variation Experiment with a Reference Copy Number of 2	490	476	7.23
29	D02	2091	Family	53	0.1848	0.0037	-0.0323	-0.0143	0.1991	6.88789	7	Neb8	298	Manual	CNV	Unknown	Unknown	ddPCR Supermix for Probes (no dUTP)	FAM	5966	309	288	14253	3192	11061	227	2965	738	10323	1.24	7.23	7.75	6.71	2	3000	Ago1	3.62	3.88	3.36	78.3	79.6	77.1	8846	1377	3050	Copy Number Variation Experiment with a Reference Copy Number of 2	304	293	7.5
12	G02	2343	Patient	11	0.1736	-0.0109	-0.0435	-0.0272	0.2008	6.89601	7	Neb8	1042	Manual	CNV	Unknown	Unknown	ddPCR Supermix for Probes (no dUTP)	FAM	20849	1065	1021	15502	9111	6391	2217	6894	1467	4924	12.4	6.53	6.78	6.28	2	4500	Ago1	3.27	3.39	3.14	76.6	77.3	75.9	12130	1721	7839	Copy Number Variation Experiment with a Reference Copy Number of 2	1054	1031	6.66
23	B08	2421	Family	58	0.014	0.0012	0.0265	0.01385	0.00015	6.00062	6	Neb8	192	Manual	CNV	Unknown	Unknown	ddPCR Supermix for Probes (no dUTP)	FAM	3845	201	184	13942	2102	11840	121	1981	660	11180	0.342	5.67	6.14	5.2	2	4000	Ago1	2.83	3.07	2.6	73.9	75.5	72.3	10753	1604	2983	Copy Number Variation Experiment with a Reference Copy Number of 2	196	188	5.91
24	B10	2422	Family	58	0.1709	0.1723	0.226	0.19915	-0.02825	5.88365	6	Neb8	366	Manual	CNV	Unknown	Unknown	ddPCR Supermix for Probes (no dUTP)	FAM	7316	377	355	15777	4216	11561	375	3841	986	10575	1.26	6.89	7.31	6.47	2	3500	Ago1	3.45	3.66	3.24	77.5	78.6	76.4	12134	1849	4598	Copy Number Variation Experiment with a Reference Copy Number of 2	371	360	7.11
29	D05	2423	Patient	58	0.0638	0.0435	0.0728	0.05815	0.00565	6.02354	6	Neb8	537	Manual	CNV	Unknown	Unknown	ddPCR Supermix for Probes (no dUTP)	FAM	10748	552	523	14225	5216	9009	814	4402	1292	7717	6.39	5.7	5.99	5.41	2	3000	Ago1	2.85	3	2.71	74	75	73.1	8561	1525	4105	Copy Number Variation Experiment with a Reference Copy Number of 2	545	530	5.85
29	E05	2423	Patient	58	0.0638	0.0435	0.0728	0.05815	0.00565	6.02354	6	Neb8	582	Manual	CNV	Unknown	Unknown	ddPCR Supermix for Probes (no dUTP)	FAM	11639	598	567	14146	5520	8626	869	4651	1310	7316	3.01	5.91	6.21	5.62	2	3000	Ago1	2.96	3.1	2.81	74.7	75.7	73.8	8630	1502	4283	Copy Number Variation Experiment with a Reference Copy Number of 2	590	574	6.06
24	C10	2423	Patient	58	0.0638	0.0435	0.0728	0.05815	0.00565	6.02354	6	Neb8	3428	Manual	CNV	Unknown	Unknown	ddPCR Supermix for Probes (no dUTP)	FAM	68570	3509	3353	15153	14331	822	9001	5330	488	334	98.2	5.92	6.11	5.74	2	3500	Ago1	2.96	3.05	2.87	74.8	75.3	74.2	11898	1920	11357	Copy Number Variation Experiment with a Reference Copy Number of 2	3469	3389	6.02
23	D08	2423	Patient	58	0.0638	0.0435	0.0728	0.05815	0.00565	6.02354	6	Neb8	269	Manual	CNV	Unknown	Unknown	ddPCR Supermix for Probes (no dUTP)	FAM	5380	279	259	14336	2930	11406	200	2730	843	10563	0	6.05	6.48	5.63	2	4000	Ago1	3.03	3.24	2.81	75.2	76.5	73.8	10772	1591	3468	Copy Number Variation Experiment with a Reference Copy Number of 2	274	264	6.27
18	C02	2681	Family	12	-0.2548	-0.0097	-0.0114	-0.01055	-0.24425	5.06553	5	Neb8	1845	Manual	CNV	Unknown	Unknown	ddPCR Supermix for Probes (no dUTP)	FAM	36908	1884	1808	13766	10898	2868	6720	4178	1352	1516	289	3.55	3.66	3.44	2	4500	Ago1	1.78	1.83	1.72	64	64.7	63.3	13161	2216	10881	Copy Number Variation Experiment with a Reference Copy Number of 2	1865	1826	3.61
32	A02	2682	Family	12	0.7616	-0.0261	-0.0217	-0.0239	0.7855	10.3421	10	Neb8	1079	Manual	CNV	Unknown	Unknown	ddPCR Supermix for Probes (no dUTP)	FAM	21583	1105	1054	12007	7209	4798	1079	6130	742	4056	0	11.2	11.7	10.6	2	4000	Ago1	5.58	5.87	5.29	84.8	85.5	84.1	10178	1369	6658	Copy Number Variation Experiment with a Reference Copy Number of 2	1092	1066	11.4
32	B02	2682	Family	12	0.7616	-0.0261	-0.0217	-0.0239	0.7855	10.3421	10	Neb8	1108	Manual	CNV	Unknown	Unknown	ddPCR Supermix for Probes (no dUTP)	FAM	22153	1133	1083	12942	7894	5048	1319	6575	780	4268	10.7	10.6	11.2	10.1	2	4000	Ago1	5.32	5.58	5.06	84.2	84.8	83.5	10488	1466	6969	Copy Number Variation Experiment with a Reference Copy Number of 2	1121	1095	10.9
26	C03	2682	Family	12	0.7616	-0.0261	-0.0217	-0.0239	0.7855	10.3421	10	Neb8	851	Manual	CNV	Unknown	Unknown	ddPCR Supermix for Probes (no dUTP)	FAM	17011	872	830	12936	6658	6278	785	5873	757	5521	0	11.4	12	10.8	2	4000	Ago1	5.7	6.01	5.38	85.1	85.8	84.4	10986	1944	6598	Copy Number Variation Experiment with a Reference Copy Number of 2	861	840	11.7
32	C02	2683	Patient	7	0.7849	-0.0125	-0.0654	-0.03895	0.82385	10.6207	11	Neb8	421	Manual	CNV	Unknown	Unknown	ddPCR Supermix for Probes (no dUTP)	FAM	8420	434	408	13942	4194	9748	334	3860	687	9061	3.49	9.41	10.1	8.77	2	4000	Ago1	4.71	5.03	4.38	82.5	83.5	81.5	10121	1412	4032	Copy Number Variation Experiment with a Reference Copy Number of 2	428	414	9.74
32	D02	2683	Patient	7	0.7849	-0.0125	-0.0654	-0.03895	0.82385	10.6207	11	Neb8	457	Manual	CNV	Unknown	Unknown	ddPCR Supermix for Probes (no dUTP)	FAM	9143	470	444	15327	4935	10392	381	4554	729	9663	2.88	10.3	11	9.66	2	4000	Ago1	5.17	5.51	4.83	83.8	84.7	82.9	10499	1455	4367	Copy Number Variation Experiment with a Reference Copy Number of 2	464	451	10.7
26	D03	2683	Patient	7	0.7849	-0.0125	-0.0654	-0.03895	0.82385	10.6207	11	Neb8	500	Manual	CNV	Unknown	Unknown	ddPCR Supermix for Probes (no dUTP)	FAM	9997	515	485	13205	4571	8634	337	4234	636	7998	0.0279	11.1	11.9	10.3	2	4000	Ago1	5.55	5.94	5.17	84.7	85.6	83.8	11407	1909	5197	Copy Number Variation Experiment with a Reference Copy Number of 2	507	492	11.5
29	A01	2685	Family	25	-0.2273	0.0133	0.008	0.01065	-0.23795	5.0877	5	Neb8	458	Manual	CNV	Unknown	Unknown	ddPCR Supermix for Probes (no dUTP)	FAM	9151	471	444	13653	4399	9254	535	3864	1071	8183	2.53	6.22	6.57	5.86	2	3000	Ago1	3.11	3.29	2.93	75.7	76.7	74.6	9162	1350	3867	Copy Number Variation Experiment with a Reference Copy Number of 2	464	451	6.4
29	A02	2685	Family	25	-0.2273	0.0133	0.008	0.01065	-0.23795	5.0877	5	Neb8	384	Manual	CNV	Unknown	Unknown	ddPCR Supermix for Probes (no dUTP)	FAM	7688	398	371	11474	3198	8276	311	2887	705	7571	4.33	7.05	7.55	6.55	2	3000	Ago1	3.52	3.77	3.27	77.9	79.1	76.7	9232	1458	3624	Copy Number Variation Experiment with a Reference Copy Number of 2	391	378	7.3
18	D02	2685	Family	25	-0.2273	0.0133	0.008	0.01065	-0.23795	5.0877	5	Neb8	1562	Manual	CNV	Unknown	Unknown	ddPCR Supermix for Probes (no dUTP)	FAM	31250	1597	1529	12752	9373	3379	4374	4999	1426	1953	68.8	4.38	4.53	4.23	2	4500	Ago1	2.19	2.26	2.11	68.6	69.4	67.9	13095	2108	10184	Copy Number Variation Experiment with a Reference Copy Number of 2	1580	1545	4.45
29	H03	2686	Family	25	-0.208	0.0264	0.0025	0.01445	-0.22245	5.14265	5	Neb8	257	Manual	CNV	Unknown	Unknown	ddPCR Supermix for Probes (no dUTP)	FAM	5145	267	248	14517	2851	11666	201	2650	818	10848	0.0952	6.01	6.44	5.58	2	3000	Ago1	3	3.22	2.79	75	76.4	73.7	8396	1429	2798	Copy Number Variation Experiment with a Reference Copy Number of 2	262	252	6.23
29	H04	2686	Family	25	-0.208	0.0264	0.0025	0.01445	-0.22245	5.14265	5	Neb8	279	Manual	CNV	Unknown	Unknown	ddPCR Supermix for Probes (no dUTP)	FAM	5570	289	268	12884	2716	10168	246	2470	842	9326	2.1	5.37	5.74	4.99	2	3000	Ago1	2.68	2.87	2.49	72.9	74.2	71.5	8546	1483	2972	Copy Number Variation Experiment with a Reference Copy Number of 2	284	273	5.56
18	E02	2686	Family	25	-0.208	0.0264	0.0025	0.01445	-0.22245	5.14265	5	Neb8	1602	Manual	CNV	Unknown	Unknown	ddPCR Supermix for Probes (no dUTP)	FAM	32048	1637	1568	12993	9665	3328	4825	4840	1367	1961	139	4.21	4.35	4.07	2	4500	Ago1	2.1	2.17	2.03	67.8	68.5	67.1	12811	2121	10073	Copy Number Variation Experiment with a Reference Copy Number of 2	1620	1585	4.28
29	G04	2721	Family	27	0.6695	-0.0246	-0.0235	-0.02405	0.69355	9.70355	10	Neb8	3646	Manual	CNV	Unknown	Unknown	ddPCR Supermix for Probes (no dUTP)	FAM	72926	3750	3551	11358	10846	512	4780	6066	229	283	0	10.7	11.1	10.2	2	3000	Ago1	5.33	5.54	5.12	84.2	84.7	83.7	8872	1551	8542	Copy Number Variation Experiment with a Reference Copy Number of 2	3698	3597	10.9
32	E02	2723	Patient	26	0.6556	-0.0192	-0.0405	-0.02985	0.68545	9.64922	10	Neb8	753	Manual	CNV	Unknown	Unknown	ddPCR Supermix for Probes (no dUTP)	FAM	15061	772	735	13747	6499	7248	867	5632	869	6379	8.57	9.48	9.99	8.98	2	4000	Ago1	4.74	4.99	4.49	82.6	83.3	81.8	9972	1446	5477	Copy Number Variation Experiment with a Reference Copy Number of 2	763	744	9.74
32	F02	2723	Patient	26	0.6556	-0.0192	-0.0405	-0.02985	0.68545	9.64922	10	Neb8	744	Manual	CNV	Unknown	Unknown	ddPCR Supermix for Probes (no dUTP)	FAM	14885	762	727	15700	7360	8340	1027	6333	998	7342	12.5	9.16	9.61	8.71	2	4000	Ago1	4.58	4.81	4.35	82.1	82.8	81.4	9872	1449	5398	Copy Number Variation Experiment with a Reference Copy Number of 2	753	735	9.39
26	E03	2723	Patient	26	0.6556	-0.0192	-0.0405	-0.02985	0.68545	9.64922	10	Neb8	817	Manual	CNV	Unknown	Unknown	ddPCR Supermix for Probes (no dUTP)	FAM	16337	838	796	12104	6059	6045	819	5240	822	5223	0	9.53	10.1	9.01	2	4000	Ago1	4.77	5.03	4.5	82.7	83.4	81.9	11118	1925	6527	Copy Number Variation Experiment with a Reference Copy Number of 2	828	806	9.8
16	B01	2731	Family	25	0.1089	-0.0502	-0.0285	-0.03935	0.14825	6.64935	7	Neb8	691	Manual	CNV	Unknown	Unknown	ddPCR Supermix for Probes (no dUTP)	FAM	13819	711	671	10433	4634	5799	688	3946	745	5054	12.1	7.95	8.42	7.48	2	4500	Ago1	3.97	4.21	3.74	79.9	80.9	78.9	11172	1322	5697	Copy Number Variation Experiment with a Reference Copy Number of 2	701	681	8.19
12	A02	2731	Family	25	0.1089	-0.0502	-0.0285	-0.03935	0.14825	6.64935	7	Neb8	3620	Manual	CNV	Unknown	Unknown	ddPCR Supermix for Probes (no dUTP)	FAM	72402	3708	3538	15382	14673	709	8822	5851	407	302	73.9	6.72	6.93	6.5	2	4500	Ago1	3.36	3.46	3.25	77.1	77.6	76.5	13670	1861	13126	Copy Number Variation Experiment with a Reference Copy Number of 2	3664	3578	6.82
16	C01	2732	Family	25	-0.0406	-0.0188	-0.016	-0.0174	-0.0232	5.90429	6	Neb8	192	Manual	CNV	Unknown	Unknown	ddPCR Supermix for Probes (no dUTP)	FAM	3840	201	183	10679	1608	9071	101	1507	541	8530	0.597	5.26	5.75	4.78	2	4500	Ago1	2.63	2.87	2.39	72.5	74.3	70.6	11223	1300	2794	Copy Number Variation Experiment with a Reference Copy Number of 2	197	187	5.51
12	B02	2732	Family	25	-0.0406	-0.0188	-0.016	-0.0174	-0.0232	5.90429	6	Neb8	2754	Manual	CNV	Unknown	Unknown	ddPCR Supermix for Probes (no dUTP)	FAM	55087	2812	2699	15653	14147	1506	7804	6343	805	701	39.7	5.86	6.04	5.69	2	4500	Ago1	2.93	3.02	2.84	74.6	75.1	74	14136	1915	12960	Copy Number Variation Experiment with a Reference Copy Number of 2	2784	2726	5.95
16	D01	2733	Patient	20	0.1684	-0.0136	-0.0209	-0.01725	0.18565	6.82398	7	Neb8	491	Manual	CNV	Unknown	Unknown	ddPCR Supermix for Probes (no dUTP)	FAM	9816	505	477	13826	4716	9110	572	4144	1090	8020	0.748	6.51	6.88	6.15	2	4500	Ago1	3.26	3.44	3.07	76.5	77.5	75.5	11210	1288	4672	Copy Number Variation Experiment with a Reference Copy Number of 2	498	484	6.7
12	C02	2733	Patient	20	0.1684	-0.0136	-0.0209	-0.01725	0.18565	6.82398	7	Neb8	2553	Manual	CNV	Unknown	Unknown	ddPCR Supermix for Probes (no dUTP)	FAM	51061	2610	2499	13568	12019	1549	5645	6374	699	850	35.5	6.89	7.11	6.66	2	4500	Ago1	3.44	3.56	3.33	77.5	78.1	76.9	12931	1751	11654	Copy Number Variation Experiment with a Reference Copy Number of 2	2582	2525	7
26	E01	2981	Family	44	-0.225	0.0487	0.0666	0.05765	-0.28265	4.93248	5	Neb8	644	Manual	CNV	Unknown	Unknown	ddPCR Supermix for Probes (no dUTP)	FAM	12883	662	626	12115	5108	7007	1082	4026	1487	5520	0	4.59	4.81	4.38	2	4000	Ago1	2.3	2.41	2.19	69.7	70.7	68.7	10841	1842	5636	Copy Number Variation Experiment with a Reference Copy Number of 2	653	635	4.71
18	F02	2981	Family	44	-0.225	0.0487	0.0666	0.05765	-0.28265	4.93248	5	Neb8	1734	Manual	CNV	Unknown	Unknown	ddPCR Supermix for Probes (no dUTP)	FAM	34684	1775	1694	10926	8424	2502	4429	3995	1067	1435	169	4.22	4.37	4.07	2	4500	Ago1	2.11	2.18	2.03	67.8	68.6	67	12812	2089	10356	Copy Number Variation Experiment with a Reference Copy Number of 2	1755	1714	4.29
26	F01	2983	Patient	34	-0.2018	0.0241	0.0059	0.015	-0.2168	5.16283	5	Neb8	347	Manual	CNV	Unknown	Unknown	ddPCR Supermix for Probes (no dUTP)	FAM	6933	359	334	11606	2962	8644	382	2580	1055	7589	2.37	4.46	4.74	4.18	2	4000	Ago1	2.23	2.37	2.09	69	70.4	67.7	11018	1878	4211	Copy Number Variation Experiment with a Reference Copy Number of 2	353	340	4.6
18	G02	2983	Patient	34	-0.2018	0.0241	0.0059	0.015	-0.2168	5.16283	5	Neb8	1152	Manual	CNV	Unknown	Unknown	ddPCR Supermix for Probes (no dUTP)	FAM	23037	1177	1127	14303	8930	5373	3538	5392	1696	3677	89.8	4.3	4.45	4.15	2	4500	Ago1	2.15	2.22	2.07	68.2	69	67.5	12582	2105	8646	Copy Number Variation Experiment with a Reference Copy Number of 2	1165	1139	4.37
29	F03	3151	Family	44	0.5972	0.0029	-0.0121	-0.0046	0.6018	9.10565	9	Neb8	1567	Manual	CNV	Unknown	Unknown	ddPCR Supermix for Probes (no dUTP)	FAM	31334	1599	1535	14218	10464	3754	2613	7851	863	2891	22.5	9.5	9.87	9.13	2	3000	Ago1	4.75	4.94	4.56	82.6	83.2	82	8905	1457	6939	Copy Number Variation Experiment with a Reference Copy Number of 2	1583	1550	9.69
29	F04	3151	Family	44	0.5972	0.0029	-0.0121	-0.0046	0.6018	9.10565	9	Neb8	787	Manual	CNV	Unknown	Unknown	ddPCR Supermix for Probes (no dUTP)	FAM	15738	807	767	13184	6430	6754	885	5545	960	5794	0	8.87	9.34	8.41	2	3000	Ago1	4.44	4.67	4.21	81.6	82.4	80.8	8998	1524	5169	Copy Number Variation Experiment with a Reference Copy Number of 2	797	777	9.11
32	G02	3153	Patient	21	0.4805	-0.0143	-0.068	-0.04115	0.52165	8.61358	9	Neb8	1116	Manual	CNV	Unknown	Unknown	ddPCR Supermix for Probes (no dUTP)	FAM	22316	1140	1092	15136	9273	5863	2064	7209	1164	4699	21.8	7.91	8.23	7.59	2	4000	Ago1	3.95	4.11	3.79	79.8	80.5	79.2	9816	1500	6594	Copy Number Variation Experiment with a Reference Copy Number of 2	1128	1104	8.07
32	H02	3153	Patient	21	0.4805	-0.0143	-0.068	-0.04115	0.52165	8.61358	9	Neb8	1086	Manual	CNV	Unknown	Unknown	ddPCR Supermix for Probes (no dUTP)	FAM	21715	1110	1062	13733	8276	5457	1864	6412	1059	4398	27.7	7.71	8.04	7.38	2	4000	Ago1	3.86	4.02	3.69	79.4	80.1	78.7	9499	1481	6313	Copy Number Variation Experiment with a Reference Copy Number of 2	1098	1073	7.88
22	H09	3153	Patient	21	0.4805	-0.0143	-0.068	-0.04115	0.52165	8.61358	9	Neb8	509	Manual	CNV	Unknown	Unknown	ddPCR Supermix for Probes (no dUTP)	FAM	10186	524	495	13846	4865	8981	486	4379	904	8077	0	8.18	8.67	7.69	2	5000	Ago1	4.09	4.34	3.85	80.4	81.3	79.4	17404	3058	8099	Copy Number Variation Experiment with a Reference Copy Number of 2	517	502	8.43
16	F01	3213	Patient	31	0.1864	-0.0052	-0.0063	-0.00575	0.19215	6.85479	7	Neb8	364	Manual	CNV	Unknown	Unknown	ddPCR Supermix for Probes (no dUTP)	FAM	7288	377	352	13245	3528	9717	275	3253	782	8935	0	7.45	7.96	6.94	2	4500	Ago1	3.72	3.98	3.47	78.8	80	77.7	11019	1329	3910	Copy Number Variation Experiment with a Reference Copy Number of 2	371	358	7.71
12	F02	3213	Patient	31	0.1864	-0.0052	-0.0063	-0.00575	0.19215	6.85479	7	Neb8	1923	Manual	CNV	Unknown	Unknown	ddPCR Supermix for Probes (no dUTP)	FAM	38452	1960	1887	16565	13333	3232	5088	8245	1214	2018	9.12	6.83	7.04	6.61	2	4500	Ago1	3.41	3.52	3.31	77.3	77.9	76.8	12992	1795	10807	Copy Number Variation Experiment with a Reference Copy Number of 2	1941	1904	6.94
26	F03	3232	Patient	49	0.8103	0.0085	0.0126	0.01055	0.79975	10.4448	10	Neb8	1831	Manual	CNV	Unknown	Unknown	ddPCR Supermix for Probes (no dUTP)	FAM	36627	1871	1793	13185	10405	2780	2693	7712	763	2017	0	10.2	10.6	9.84	2	4000	Ago1	5.12	5.32	4.92	83.7	84.2	83.1	11584	1990	9561	Copy Number Variation Experiment with a Reference Copy Number of 2	1851	1812	10.4
26	G01	3333	Patient	35	-0.2372	-0.0011	-0.0018	-0.00145	-0.23575	5.09546	5	Neb8	945	Manual	CNV	Unknown	Unknown	ddPCR Supermix for Probes (no dUTP)	FAM	18897	968	923	12946	7147	5799	2076	5071	1668	4131	2.59	4.71	4.89	4.52	2	4000	Ago1	2.35	2.45	2.26	70.2	71	69.3	10553	1832	6647	Copy Number Variation Experiment with a Reference Copy Number of 2	956	933	4.8
29	D04	3353	Patient	22	0.1516	-0.0335	-0.0239	-0.0287	0.1803	6.79872	6	Neb8	4454	Manual	CNV	Unknown	Unknown	ddPCR Supermix for Probes (no dUTP)	FAM	89078	4592	4330	13486	13180	306	8397	4783	174	132	198	7.5	7.78	7.23	2	3000	Ago1	3.75	3.89	3.61	79	79.6	78.3	8867	1519	8700	Copy Number Variation Experiment with a Reference Copy Number of 2	4522	4389	7.64
12	E02	3683	Patient	31	0.1629	0.096	0.1601	0.12805	0.03485	6.1467	6	Neb8	1524	Manual	CNV	Unknown	Unknown	ddPCR Supermix for Probes (no dUTP)	FAM	30484	1553	1496	17487	12700	4787	3998	8702	1481	3306	6.73	6.89	7.12	6.67	2	4500	Ago1	3.45	3.56	3.33	77.5	78.1	76.9	12858	1747	9816	Copy Number Variation Experiment with a Reference Copy Number of 2	1539	1510	7.01
16	H01	3773	Patient	22	0.1828	-0.0077	-0.0117	-0.0097	0.1925	6.85645	7	Neb8	883	Manual	CNV	Unknown	Unknown	ddPCR Supermix for Probes (no dUTP)	FAM	17660	904	863	14232	7513	6719	1803	5710	1202	5517	47.1	6.33	6.6	6.06	2	4500	Ago1	3.16	3.3	3.03	76	76.8	75.2	10486	1335	6166	Copy Number Variation Experiment with a Reference Copy Number of 2	893	873	6.47
12	H02	3773	Patient	22	0.1828	-0.0077	-0.0117	-0.0097	0.1925	6.85645	7	Neb8	2425	Manual	CNV	Unknown	Unknown	ddPCR Supermix for Probes (no dUTP)	FAM	48500	2474	2378	16010	13972	2038	6394	7578	874	1164	52.9	6.81	7.02	6.61	2	4500	Ago1	3.41	3.51	3.3	77.3	77.8	76.8	13269	1917	11824	Copy Number Variation Experiment with a Reference Copy Number of 2	2450	2401	6.92
16	D02	3982	Family	44	-0.2888	-0.0239	-0.0266	-0.02525	-0.26355	4.99821	5	Neb8	528	Manual	CNV	Unknown	Unknown	ddPCR Supermix for Probes (no dUTP)	FAM	10557	542	513	14431	5217	9214	826	4391	1325	7889	7.24	5.56	5.84	5.28	2	4500	Ago1	2.78	2.92	2.64	73.5	74.5	72.6	11060	1377	4877	Copy Number Variation Experiment with a Reference Copy Number of 2	535	520	5.7
12	D06	3982	Family	44	-0.2888	-0.0239	-0.0266	-0.02525	-0.26355	4.99821	5	Neb8	2738	Manual	CNV	Unknown	Unknown	ddPCR Supermix for Probes (no dUTP)	FAM	54751	2809	2671	10359	9348	1011	6176	3172	563	448	279	4.43	4.58	4.27	2	4500	Ago1	2.21	2.29	2.13	68.9	69.6	68.1	13744	2150	12612	Copy Number Variation Experiment with a Reference Copy Number of 2	2773	2703	4.51
16	E02	3983	Patient	43	-0.2437	0.0168	-0.0087	0.00405	-0.24775	5.05325	5	Neb8	383	Manual	CNV	Unknown	Unknown	ddPCR Supermix for Probes (no dUTP)	FAM	7657	395	371	14342	3984	10358	464	3520	1130	9228	2.71	5.52	5.85	5.2	2	4500	Ago1	2.76	2.92	2.6	73.4	74.6	72.3	11132	1350	4068	Copy Number Variation Experiment with a Reference Copy Number of 2	389	377	5.69
12	E06	3983	Patient	43	-0.2437	0.0168	-0.0087	0.00405	-0.24775	5.05325	5	Neb8	615	Manual	CNV	Unknown	Unknown	ddPCR Supermix for Probes (no dUTP)	FAM	12292	631	599	14423	5869	8554	1196	4673	1706	6848	2.6	4.65	4.86	4.44	2	4500	Ago1	2.33	2.43	2.22	69.9	70.9	69	14035	2184	7007	Copy Number Variation Experiment with a Reference Copy Number of 2	623	607	4.76
27	A06	4013	Patient	32	0.3487	-0.0166	-0.0185	-0.01755	0.36625	7.73399	8	Neb8	1497	Manual	CNV	Unknown	Unknown	ddPCR Supermix for Probes (no dUTP)	FAM	29949	1531	1465	12720	9158	3562	2403	6755	881	2681	17.1	8.52	8.87	8.18	2	4000	Ago1	4.26	4.44	4.09	81	81.6	80.4	9784	1461	7454	Copy Number Variation Experiment with a Reference Copy Number of 2	1514	1481	8.7
28	A03	4033	Patient	32	-0.2479	-0.0198	-0.0398	-0.0298	-0.2181	5.15818	5	Neb8	765	Manual	CNV	Unknown	Unknown	ddPCR Supermix for Probes (no dUTP)	FAM	15292	784	745	12701	6070	6631	1386	4684	1494	5137	2.2	5.05	5.28	4.83	2	3500	Ago1	2.53	2.64	2.41	71.7	72.6	70.7	10214	1527	5679	Copy Number Variation Experiment with a Reference Copy Number of 2	775	755	5.17
27	B06	4033	Patient	32	-0.2479	-0.0198	-0.0398	-0.0298	-0.2181	5.15818	5	Neb8	3225	Manual	CNV	Unknown	Unknown	ddPCR Supermix for Probes (no dUTP)	FAM	64495	3301	3153	14170	13256	914	8934	4322	591	323	88.4	4.92	5.07	4.76	2	4000	Ago1	2.46	2.53	2.38	71.1	71.7	70.4	10230	1608	9674	Copy Number Variation Experiment with a Reference Copy Number of 2	3263	3188	4.99
27	C06	4041	Family	34	0.2296	0.0351	-0.016	0.00955	0.22005	6.98864	7	Neb8	1645	Manual	CNV	Unknown	Unknown	ddPCR Supermix for Probes (no dUTP)	FAM	32907	1683	1609	12051	9075	2976	3385	5690	866	2110	107	6.43	6.67	6.19	2	4000	Ago1	3.21	3.34	3.09	76.3	77	75.6	9494	1538	7529	Copy Number Variation Experiment with a Reference Copy Number of 2	1664	1627	6.55
27	D06	4043	Patient	32	0.1164	-0.046	-0.0211	-0.03355	0.14995	6.65719	7	Neb8	620	Manual	CNV	Unknown	Unknown	ddPCR Supermix for Probes (no dUTP)	FAM	12408	638	603	12644	5182	7462	804	4378	1107	6355	3.86	6.44	6.78	6.1	2	4000	Ago1	3.22	3.39	3.05	76.3	77.2	75.3	10054	1507	5010	Copy Number Variation Experiment with a Reference Copy Number of 2	629	612	6.61
16	A02	4071	Family	23	0.1708	-0.0153	-0.029	-0.02215	0.19295	6.85859	7	Neb8	491	Manual	CNV	Unknown	Unknown	ddPCR Supermix for Probes (no dUTP)	FAM	9818	506	476	12921	4408	8513	536	3872	1055	7458	0	6.35	6.72	5.99	2	4500	Ago1	3.18	3.36	2.99	76.1	77.1	75	11395	1335	4767	Copy Number Variation Experiment with a Reference Copy Number of 2	498	483	6.54
12	A06	4071	Family	23	0.1708	-0.0153	-0.029	-0.02215	0.19295	6.85859	7	Neb8	3758	Manual	CNV	Unknown	Unknown	ddPCR Supermix for Probes (no dUTP)	FAM	75158	3861	3663	12732	12210	522	7756	4454	255	267	378	6.44	6.66	6.21	2	4500	Ago1	3.22	3.33	3.11	76.3	76.9	75.7	12799	2017	12357	Copy Number Variation Experiment with a Reference Copy Number of 2	3809	3709	6.55
16	B02	4072	Family	23	0.1724	-0.0141	-0.0298	-0.02195	0.19435	6.86525	7	Neb8	498	Manual	CNV	Unknown	Unknown	ddPCR Supermix for Probes (no dUTP)	FAM	9952	512	484	14622	5043	9579	583	4460	1146	8433	0	6.72	7.09	6.35	2	4500	Ago1	3.36	3.55	3.18	77.1	78	76.1	11016	1310	4657	Copy Number Variation Experiment with a Reference Copy Number of 2	505	491	6.91
12	B06	4072	Family	23	0.1724	-0.0141	-0.0298	-0.02195	0.19435	6.86525	7	Neb8	828	Manual	CNV	Unknown	Unknown	ddPCR Supermix for Probes (no dUTP)	FAM	16555	848	808	13749	6946	6803	1269	5677	1273	5530	0	6.88	7.2	6.57	2	4500	Ago1	3.44	3.6	3.28	77.5	78.3	76.7	13412	2021	7776	Copy Number Variation Experiment with a Reference Copy Number of 2	838	818	7.04
16	C02	4073	Patient	24	0.3146	-0.0399	-0.0226	-0.03125	0.34585	7.6254	8	Neb8	577	Manual	CNV	Unknown	Unknown	ddPCR Supermix for Probes (no dUTP)	FAM	11534	592	562	14873	5763	9110	746	5017	1159	7951	1.16	7.15	7.52	6.78	2	4500	Ago1	3.58	3.76	3.39	78.1	79	77.3	10888	1304	5017	Copy Number Variation Experiment with a Reference Copy Number of 2	584	569	7.34
12	C06	4073	Patient	24	0.3146	-0.0399	-0.0226	-0.03125	0.34585	7.6254	8	Neb8	2516	Manual	CNV	Unknown	Unknown	ddPCR Supermix for Probes (no dUTP)	FAM	50322	2574	2461	12469	11000	1469	4834	6166	606	863	48.6	7.46	7.72	7.2	2	4500	Ago1	3.73	3.86	3.6	78.9	79.4	78.3	14050	2133	12646	Copy Number Variation Experiment with a Reference Copy Number of 2	2545	2488	7.6
29	C03	4113	Patient	28	-0.239	-0.019	-0.0425	-0.03075	-0.20825	5.19352	5	Neb8	1335	Manual	CNV	Unknown	Unknown	ddPCR Supermix for Probes (no dUTP)	FAM	26695	1362	1308	15555	10553	5002	4024	6529	1784	3218	31	4.85	5.01	4.7	2	3000	Ago1	2.43	2.51	2.35	70.8	71.5	70.1	9096	1488	6650	Copy Number Variation Experiment with a Reference Copy Number of 2	1349	1321	4.94
29	C04	4113	Patient	28	-0.239	-0.019	-0.0425	-0.03075	-0.20825	5.19352	5	Neb8	643	Manual	CNV	Unknown	Unknown	ddPCR Supermix for Probes (no dUTP)	FAM	12857	660	626	14005	5896	8109	1263	4633	1644	6465	7.15	4.7	4.91	4.49	2	3000	Ago1	2.35	2.45	2.24	70.1	71.1	69.2	8746	1493	4546	Copy Number Variation Experiment with a Reference Copy Number of 2	651	634	4.8
18	C03	4113	Patient	28	-0.239	-0.019	-0.0425	-0.03075	-0.20825	5.19352	5	Neb8	1502	Manual	CNV	Unknown	Unknown	ddPCR Supermix for Probes (no dUTP)	FAM	30045	1535	1470	13062	9419	3643	4177	5242	1553	2090	25.7	4.42	4.57	4.27	2	4500	Ago1	2.21	2.29	2.14	68.9	69.6	68.1	12928	2129	9916	Copy Number Variation Experiment with a Reference Copy Number of 2	1519	1486	4.5
32	G03	4392	Family	61	1.1681	-0.037	-0.0605	-0.04875	1.21685	13.9463	14	Neb8	2096	Manual	CNV	Unknown	Unknown	ddPCR Supermix for Probes (no dUTP)	FAM	41917	2147	2047	10535	8761	1774	1825	6936	356	1418	9.38	15.4	16.1	14.6	2	4000	Ago1	7.68	8.05	7.31	88.5	89	88	9871	1500	8461	Copy Number Variation Experiment with a Reference Copy Number of 2	2122	2071	15.7
28	C03	4392	Family	61	1.1681	-0.037	-0.0605	-0.04875	1.21685	13.9463	14	Neb8	1841	Manual	CNV	Unknown	Unknown	ddPCR Supermix for Probes (no dUTP)	FAM	36818	1882	1801	12504	9889	2615	1756	8133	465	2150	0	16	16.8	15.3	2	3500	Ago1	8	8.38	7.63	88.9	89.4	88.4	10711	1627	8811	Copy Number Variation Experiment with a Reference Copy Number of 2	1862	1821	16.4
26	H03	4392	Family	61	1.1681	-0.037	-0.0605	-0.04875	1.21685	13.9463	14	Neb8	2257	Manual	CNV	Unknown	Unknown	ddPCR Supermix for Probes (no dUTP)	FAM	45143	2307	2209	12805	10925	1880	2627	8298	472	1408	0	13.8	14.4	13.3	2	4000	Ago1	6.92	7.21	6.64	87.4	87.8	86.9	11570	2025	10168	Copy Number Variation Experiment with a Reference Copy Number of 2	2282	2232	14.1
27	F06	4393	Patient	48	1.2581	0.0077	0.0075	0.0076	1.2505	14.2754	14	Neb8	1185	Manual	CNV	Unknown	Unknown	ddPCR Supermix for Probes (no dUTP)	FAM	23696	1212	1158	12938	8212	4726	1056	7156	595	4131	2.3	14.8	15.5	14	2	4000	Ago1	7.38	7.77	6.98	88.1	88.6	87.5	9858	1486	6800	Copy Number Variation Experiment with a Reference Copy Number of 2	1199	1171	15.2
16	F02	4451	Family	51	-0.2272	-0.0068	-0.0169	-0.01185	-0.21535	5.16802	5	Neb8	314	Manual	CNV	Unknown	Unknown	ddPCR Supermix for Probes (no dUTP)	FAM	6281	325	303	13006	3047	9959	315	2732	1031	8928	0	4.89	5.2	4.57	2	4500	Ago1	2.44	2.6	2.29	71	72.3	69.6	10606	1311	3489	Copy Number Variation Experiment with a Reference Copy Number of 2	320	308	5.05
12	F06	4451	Family	51	-0.2272	-0.0068	-0.0169	-0.01185	-0.21535	5.16802	5	Neb8	638	Manual	CNV	Unknown	Unknown	ddPCR Supermix for Probes (no dUTP)	FAM	12753	654	621	13843	5792	8051	1178	4614	1492	6559	11	5.06	5.29	4.83	2	4500	Ago1	2.53	2.65	2.41	71.7	72.6	70.7	13060	1985	6619	Copy Number Variation Experiment with a Reference Copy Number of 2	646	629	5.18
12	G06	4452	Family	51	0.0011	-0.0014	-0.0024	-0.0019	0.003	6.01249	6	Neb8	673	Manual	CNV	Unknown	Unknown	ddPCR Supermix for Probes (no dUTP)	FAM	13469	690	657	14514	6326	8188	1323	5003	1693	6495	1.53	4.91	5.13	4.7	2	4500	Ago1	2.46	2.56	2.35	71.1	72	70.2	13090	1971	6817	Copy Number Variation Experiment with a Reference Copy Number of 2	682	665	5.02
27	G06	4453	Patient	50	-0.2678	-0.0204	-0.0505	-0.03545	-0.23235	5.10748	5	Neb8	2455	Manual	CNV	Unknown	Unknown	ddPCR Supermix for Probes (no dUTP)	FAM	49104	2511	2402	12501	10950	1551	6185	4765	856	695	30.1	5.04	5.2	4.87	2	4000	Ago1	2.52	2.6	2.44	71.6	72.3	70.9	9872	1486	8832	Copy Number Variation Experiment with a Reference Copy Number of 2	2483	2428	5.12
16	G02	4453	Patient	50	-0.2678	-0.0204	-0.0505	-0.03545	-0.23235	5.10748	5	Neb8	409	Manual	CNV	Unknown	Unknown	ddPCR Supermix for Probes (no dUTP)	FAM	8176	420	397	16772	4923	11849	634	4289	1513	10336	0.433	5.07	5.33	4.82	2	4500	Ago1	2.54	2.67	2.41	71.7	72.8	70.7	10681	1318	4067	Copy Number Variation Experiment with a Reference Copy Number of 2	415	403	5.2
27	H06	4583	Patient	62	0.3957	-0.0013	-0.0013	-0.0013	0.397	7.9006	8	Neb8	1707	Manual	CNV	Unknown	Unknown	ddPCR Supermix for Probes (no dUTP)	FAM	34135	1743	1671	13392	10253	3139	3178	7075	948	2191	10.3	7.88	8.17	7.58	2	4000	Ago1	3.94	4.09	3.79	79.8	80.4	79.2	9443	1441	7567	Copy Number Variation Experiment with a Reference Copy Number of 2	1725	1689	8.03
24	B11	4721	Family	76	-0.0107	-0.0243	0.0141	-0.0051	-0.0056	5.97676	6	Neb8	307	Manual	CNV	Unknown	Unknown	ddPCR Supermix for Probes (no dUTP)	FAM	6148	318	297	15521	3569	11952	326	3243	1007	10945	2.1	5.82	6.19	5.45	2	3500	Ago1	2.91	3.09	2.73	74.4	75.6	73.2	12199	1944	4302	Copy Number Variation Experiment with a Reference Copy Number of 2	313	302	6.01
23	C09	4721	Family	76	-0.0107	-0.0243	0.0141	-0.0051	-0.0056	5.97676	6	Neb8	216	Manual	CNV	Unknown	Unknown	ddPCR Supermix for Probes (no dUTP)	FAM	4316	225	207	12589	2110	10479	130	1980	618	9861	0.553	5.99	6.49	5.49	2	4000	Ago1	2.99	3.24	2.74	75	76.5	73.4	10864	1618	3167	Copy Number Variation Experiment with a Reference Copy Number of 2	221	211	6.24
24	C11	4722	Family	76	-0.1116	-0.0379	-0.0383	-0.0381	-0.0735	5.70198	6	Neb8	304	Manual	CNV	Unknown	Unknown	ddPCR Supermix for Probes (no dUTP)	FAM	6081	314	294	15376	3502	11874	329	3173	1033	10841	2.04	5.57	5.92	5.22	2	3500	Ago1	2.79	2.96	2.61	73.6	74.8	72.4	12395	1952	4330	Copy Number Variation Experiment with a Reference Copy Number of 2	309	299	5.75
23	D09	4722	Family	76	-0.1116	-0.0379	-0.0383	-0.0381	-0.0735	5.70198	6	Neb8	231	Manual	CNV	Unknown	Unknown	ddPCR Supermix for Probes (no dUTP)	FAM	4622	240	222	15341	2736	12605	194	2542	783	11822	1.97	5.97	6.41	5.53	2	4000	Ago1	2.99	3.2	2.77	74.9	76.3	73.5	10922	1619	3278	Copy Number Variation Experiment with a Reference Copy Number of 2	236	227	6.19
24	E11	4751	Family	74	0.1371	-0.0581	-0.1131	-0.0856	0.2227	7.00149	7	Neb8	1779	Manual	CNV	Unknown	Unknown	ddPCR Supermix for Probes (no dUTP)	FAM	35581	1817	1742	13415	10458	2957	2946	7512	821	2136	5.16	9.18	9.53	8.82	2	3500	Ago1	4.59	4.76	4.41	82.1	82.7	81.5	12482	2010	10174	Copy Number Variation Experiment with a Reference Copy Number of 2	1798	1760	9.35
23	F09	4751	Family	74	0.1371	-0.0581	-0.1131	-0.0856	0.2227	7.00149	7	Neb8	1420	Manual	CNV	Unknown	Unknown	ddPCR Supermix for Probes (no dUTP)	FAM	28401	1451	1390	13739	9630	4109	2162	7468	915	3194	1.94	9.52	9.91	9.13	2	4000	Ago1	4.76	4.96	4.56	82.6	83.2	82	10727	1642	8010	Copy Number Variation Experiment with a Reference Copy Number of 2	1436	1405	9.72
24	F11	4752	Family	74	0.6664	-0.0413	-0.0519	-0.0466	0.713	9.83526	10	Neb8	931	Manual	CNV	Unknown	Unknown	ddPCR Supermix for Probes (no dUTP)	FAM	18620	953	909	12947	7079	5868	1054	6025	840	5028	4.32	10	10.5	9.5	2	3500	Ago1	5	5.26	4.75	83.3	84.1	82.6	12302	1954	7612	Copy Number Variation Experiment with a Reference Copy Number of 2	942	920	10.3
23	G09	4752	Family	74	0.6664	-0.0413	-0.0519	-0.0466	0.713	9.83526	10	Neb8	329	Manual	CNV	Unknown	Unknown	ddPCR Supermix for Probes (no dUTP)	FAM	6589	340	318	14249	3480	10769	150	3330	532	10237	0	11.4	12.4	10.5	2	4000	Ago1	5.71	6.18	5.24	85.1	86.1	84.1	10592	1600	3796	Copy Number Variation Experiment with a Reference Copy Number of 2	335	324	11.9
24	G11	4753	Patient	74	0.9121	0.0608	0.0325	0.04665	0.86545	10.9314	11	Neb8	532	Manual	CNV	Unknown	Unknown	ddPCR Supermix for Probes (no dUTP)	FAM	10642	547	517	14031	5105	8926	422	4683	683	8243	2.85	11	11.7	10.3	2	3500	Ago1	5.51	5.87	5.15	84.6	85.5	83.8	12153	1926	5647	Copy Number Variation Experiment with a Reference Copy Number of 2	540	525	11.4
23	H09	4753	Patient	74	0.9121	0.0608	0.0325	0.04665	0.86545	10.9314	11	Neb8	468	Manual	CNV	Unknown	Unknown	ddPCR Supermix for Probes (no dUTP)	FAM	9362	483	453	11433	3753	7680	231	3522	519	7161	0	11.7	12.6	10.8	2	4000	Ago1	5.86	6.32	5.4	85.4	86.4	84.5	10486	1588	4509	Copy Number Variation Experiment with a Reference Copy Number of 2	476	460	12.2
29	A03	5313	Patient	49	-0.1581	0.0567	0.0688	0.06275	-0.22085	5.14836	5	Neb8	3554	Manual	CNV	Unknown	Unknown	ddPCR Supermix for Probes (no dUTP)	FAM	71082	3642	3472	14522	13814	708	10292	3522	485	223	235	4.46	4.6	4.32	2	3000	Ago1	2.23	2.3	2.16	69	69.7	68.4	8816	1419	8455	Copy Number Variation Experiment with a Reference Copy Number of 2	3598	3512	4.53
29	A04	5313	Patient	49	-0.1581	0.0567	0.0688	0.06275	-0.22085	5.14836	5	Neb8	1392	Manual	CNV	Unknown	Unknown	ddPCR Supermix for Probes (no dUTP)	FAM	27842	1425	1360	11248	7803	3445	2988	4815	1106	2339	76.8	5.23	5.43	5.03	2	3000	Ago1	2.61	2.72	2.51	72.3	73.1	71.6	8892	1523	6635	Copy Number Variation Experiment with a Reference Copy Number of 2	1409	1376	5.33
18	E03	5313	Patient	49	-0.1581	0.0567	0.0688	0.06275	-0.22085	5.14836	5	Neb8	2151	Manual	CNV	Unknown	Unknown	ddPCR Supermix for Probes (no dUTP)	FAM	43023	2203	2101	10681	8965	1716	5162	3803	849	867	170	4.42	4.58	4.26	2	4500	Ago1	2.21	2.29	2.13	68.8	69.6	68.1	12780	2175	11076	Copy Number Variation Experiment with a Reference Copy Number of 2	2177	2125	4.5
27	C04	5316	Family	48	-0.344	-0.0855	-0.1343	-0.1099	-0.2341	5.10129	5	Neb8	431	Manual	CNV	Unknown	Unknown	ddPCR Supermix for Probes (no dUTP)	FAM	8621	443	419	15490	4752	10738	743	4009	1486	9252	7.55	4.72	4.95	4.48	2	4000	Ago1	2.36	2.48	2.24	70.2	71.3	69.2	8402	1222	3424	Copy Number Variation Experiment with a Reference Copy Number of 2	437	425	4.84
28	G03	5375	Family	51	0.2978	0.0962	0.1441	0.12015	0.17765	6.78624	7	Neb8	1034	Manual	CNV	Unknown	Unknown	ddPCR Supermix for Probes (no dUTP)	FAM	20671	1058	1009	12333	7210	5123	1589	5621	1110	4013	3.27	7.11	7.43	6.8	2	3500	Ago1	3.56	3.72	3.4	78.1	78.8	77.3	10126	1538	6559	Copy Number Variation Experiment with a Reference Copy Number of 2	1046	1021	7.28
14	A01	Ceph01	Control	33	-0.1063	-0.0775	-0.1387	-0.1081	0.0018	6.00749	6	Neb8	630	Manual	CNV	Unknown	Unknown	ddPCR Supermix for Probes (no dUTP)	FAM	12591	646	613	13395	5551	7844	1116	4435	1261	6583	23.6	5.48	5.74	5.21	2	4500	Ago1	2.74	2.87	2.61	73.3	74.2	72.3	11510	1401	5590	Copy Number Variation Experiment with a Reference Copy Number of 2	638	621	5.61
11	A02	Ceph01	Control	33	-0.1063	-0.0775	-0.1387	-0.1081	0.0018	6.00749	6	Neb8	3459	Manual	CNV	Unknown	Unknown	ddPCR Supermix for Probes (no dUTP)	FAM	69175	3547	3376	13051	12361	690	7998	4363	381	309	263	5.72	5.91	5.53	2	5000	Ago1	2.86	2.96	2.77	74.1	74.7	73.5	13272	1794	12665	Copy Number Variation Experiment with a Reference Copy Number of 2	3503	3416	5.82
14	B01	Ceph02	Control	33	0.0141	0.0278	-0.0133	0.00725	0.00685	6.02856	6	Neb8	337	Manual	CNV	Unknown	Unknown	ddPCR Supermix for Probes (no dUTP)	FAM	6738	349	325	11718	2918	8800	290	2628	738	8062	4.97	6.24	6.68	5.79	2	4500	Ago1	3.12	3.34	2.9	75.7	77	74.4	11979	1462	4081	Copy Number Variation Experiment with a Reference Copy Number of 2	343	331	6.46
11	B02	Ceph02	Control	33	0.0141	0.0278	-0.0133	0.00725	0.00685	6.02856	6	Neb8	2116	Manual	CNV	Unknown	Unknown	ddPCR Supermix for Probes (no dUTP)	FAM	42311	2160	2073	13968	11655	2313	5304	6351	1011	1302	31.8	5.98	6.17	5.78	2	5000	Ago1	2.99	3.09	2.89	74.9	75.5	74.3	13238	1664	11321	Copy Number Variation Experiment with a Reference Copy Number of 2	2138	2093	6.08
11	C02	Ceph03	Control	33	-0.2763	-0.2555	-0.3398	-0.29765	0.02135	6.08945	6	Neb8	1420	Manual	CNV	Unknown	Unknown	ddPCR Supermix for Probes (no dUTP)	FAM	28400	1452	1389	12364	8666	3698	3004	5662	1185	2513	32.2	5.84	6.06	5.61	2	5000	Ago1	2.92	3.03	2.81	74.5	75.2	73.8	13069	1643	9652	Copy Number Variation Experiment with a Reference Copy Number of 2	1436	1404	5.95
11	D02	Ceph04	Control	33	-0.2451	-0.029	-0.0939	-0.06145	-0.18365	5.28284	5	Neb8	679	Manual	CNV	Unknown	Unknown	ddPCR Supermix for Probes (no dUTP)	FAM	13579	696	662	14769	6476	8293	1209	5267	1542	6751	0.475	5.6	5.85	5.35	2	5000	Ago1	2.8	2.93	2.67	73.7	74.6	72.8	13028	1634	6630	Copy Number Variation Experiment with a Reference Copy Number of 2	688	670	5.73
14	E01	Ceph05	Control	34	-0.0321	-0.0309	-0.0744	-0.05265	0.02055	6.08608	6	Neb8	461	Manual	CNV	Unknown	Unknown	ddPCR Supermix for Probes (no dUTP)	FAM	9218	476	446	11563	3748	7815	511	3237	958	6857	5.99	5.77	6.12	5.42	2	4500	Ago1	2.88	3.06	2.71	74.2	75.4	73.1	11930	1460	4854	Copy Number Variation Experiment with a Reference Copy Number of 2	469	453	5.94
11	E02	Ceph05	Control	34	-0.0321	-0.0309	-0.0744	-0.05265	0.02055	6.08608	6	Neb8	3292	Manual	CNV	Unknown	Unknown	ddPCR Supermix for Probes (no dUTP)	FAM	65841	3373	3216	13297	12487	810	7747	4740	508	302	0	5.77	5.96	5.58	2	5000	Ago1	2.89	2.98	2.79	74.3	74.9	73.6	13261	1696	12557	Copy Number Variation Experiment with a Reference Copy Number of 2	3333	3253	5.87
14	F01	Ceph06	Control	34	-0.1543	-0.1405	-0.2071	-0.1738	0.0195	6.08165	6	Neb8	214	Manual	CNV	Unknown	Unknown	ddPCR Supermix for Probes (no dUTP)	FAM	4274	223	204	12036	1999	10037	167	1832	625	9412	4.44	5.34	5.78	4.9	2	4500	Ago1	2.67	2.89	2.45	72.7	74.4	71.1	11460	1462	3123	Copy Number Variation Experiment with a Reference Copy Number of 2	218	209	5.56
11	F02	Ceph06	Control	34	-0.1543	-0.1405	-0.2071	-0.1738	0.0195	6.08165	6	Neb8	1188	Manual	CNV	Unknown	Unknown	ddPCR Supermix for Probes (no dUTP)	FAM	23767	1214	1163	14715	9356	5359	2562	6794	1374	3985	17.7	6.49	6.74	6.24	2	5000	Ago1	3.25	3.37	3.12	76.4	77.1	75.8	12888	1643	8793	Copy Number Variation Experiment with a Reference Copy Number of 2	1201	1176	6.62
11	G02	Ceph09	Control	36	-0.0797	-0.0476	-0.1144	-0.081	0.0013	6.00541	6	Neb8	2633	Manual	CNV	Unknown	Unknown	ddPCR Supermix for Probes (no dUTP)	FAM	52663	2691	2578	13755	12288	1467	6788	5500	744	723	101	5.64	5.82	5.46	2	5000	Ago1	2.82	2.91	2.73	73.8	74.4	73.2	13117	1756	11905	Copy Number Variation Experiment with a Reference Copy Number of 2	2663	2604	5.74
14	H01	Ceph10	Control	36	-0.2135	0.0034	-0.0586	-0.0276	-0.1859	5.2746	5	Neb8	495	Manual	CNV	Unknown	Unknown	ddPCR Supermix for Probes (no dUTP)	FAM	9892	508	481	15547	5336	10211	963	4373	1459	8752	17.8	4.96	5.2	4.73	2	4500	Ago1	2.48	2.6	2.36	71.3	72.3	70.3	11214	1448	4800	Copy Number Variation Experiment with a Reference Copy Number of 2	501	488	5.09
11	H02	Ceph10	Control	36	-0.2135	0.0034	-0.0586	-0.0276	-0.1859	5.2746	5	Neb8	2001	Manual	CNV	Unknown	Unknown	ddPCR Supermix for Probes (no dUTP)	FAM	40014	2043	1960	14115	11538	2577	5765	5773	1181	1396	75.8	5.02	5.18	4.86	2	5000	Ago1	2.51	2.59	2.43	71.5	72.2	70.9	13118	1750	11043	Copy Number Variation Experiment with a Reference Copy Number of 2	2022	1980	5.1
14	A02	Ceph11	Control	37	0.0284	0.0338	0.0577	0.04575	-0.01735	5.92828	6	Neb8	493	Manual	CNV	Unknown	Unknown	ddPCR Supermix for Probes (no dUTP)	FAM	9850	507	478	13068	4470	8598	616	3854	1054	7544	7	6.12	6.47	5.78	2	4500	Ago1	3.06	3.23	2.89	75.4	76.4	74.3	11462	1399	4841	Copy Number Variation Experiment with a Reference Copy Number of 2	500	485	6.3
11	A07	Ceph11	Control	37	0.0284	0.0338	0.0577	0.04575	-0.01735	5.92828	6	Neb8	1568	Manual	CNV	Unknown	Unknown	ddPCR Supermix for Probes (no dUTP)	FAM	31365	1605	1532	11271	8299	2972	3042	5257	1107	1865	0	5.81	6.03	5.58	2	5000	Ago1	2.9	3.02	2.79	74.4	75.1	73.7	13131	1876	10163	Copy Number Variation Experiment with a Reference Copy Number of 2	1587	1550	5.92
11	B07	Ceph14	Control	37	-0.2322	-0.2074	-0.2808	-0.2441	0.0119	6.0497	6	Neb8	700	Manual	CNV	Unknown	Unknown	ddPCR Supermix for Probes (no dUTP)	FAM	13993	719	681	12258	5495	6763	884	4611	1088	5675	0	6.78	7.13	6.43	2	5000	Ago1	3.39	3.57	3.22	77.2	78.1	76.3	12882	1835	6787	Copy Number Variation Experiment with a Reference Copy Number of 2	709	690	6.96
14	C02	Ceph15	Control	38	-0.0216	-0.0361	-0.0427	-0.0394	0.0178	6.07449	6	Neb8	1585	Manual	CNV	Unknown	Unknown	ddPCR Supermix for Probes (no dUTP)	FAM	31709	1619	1553	13896	10285	3611	3827	6458	1219	2392	46.3	5.97	6.18	5.77	2	4500	Ago1	2.99	3.09	2.88	74.9	75.6	74.3	11954	1438	9221	Copy Number Variation Experiment with a Reference Copy Number of 2	1602	1569	6.08
11	C07	Ceph15	Control	38	-0.0216	-0.0361	-0.0427	-0.0394	0.0178	6.07449	6	Neb8	2669	Manual	CNV	Unknown	Unknown	ddPCR Supermix for Probes (no dUTP)	FAM	53383	2731	2610	12558	11259	1299	5756	5503	623	676	65.9	6.4	6.61	6.18	2	5000	Ago1	3.2	3.31	3.09	76.2	76.8	75.6	13202	1887	12031	Copy Number Variation Experiment with a Reference Copy Number of 2	2700	2639	6.51
14	D02	Ceph16	Control	38	-0.0373	-0.0548	-0.0863	-0.07055	0.03325	6.13989	6	Neb8	403	Manual	CNV	Unknown	Unknown	ddPCR Supermix for Probes (no dUTP)	FAM	8058	416	390	12276	3560	8716	404	3156	995	7721	0	5.66	6.01	5.31	2	4500	Ago1	2.83	3.01	2.66	73.9	75.1	72.7	11324	1371	4257	Copy Number Variation Experiment with a Reference Copy Number of 2	410	396	5.84
11	D07	Ceph16	Control	38	-0.0373	-0.0548	-0.0863	-0.07055	0.03325	6.13989	6	Neb8	1731	Manual	CNV	Unknown	Unknown	ddPCR Supermix for Probes (no dUTP)	FAM	34615	1770	1693	12231	9422	2809	3019	6403	876	1933	11.3	7.67	7.97	7.38	2	5000	Ago1	3.84	3.99	3.69	79.3	80	78.7	13177	1851	10576	Copy Number Variation Experiment with a Reference Copy Number of 2	1750	1711	7.83
14	E02	Ceph17	Control	39	0.0119	-0.0029	0.0412	0.01915	-0.00725	5.96992	6	Neb8	593	Manual	CNV	Unknown	Unknown	ddPCR Supermix for Probes (no dUTP)	FAM	11862	609	577	13683	5418	8265	876	4542	1208	7057	8.5	6.1	6.41	5.79	2	4500	Ago1	3.05	3.21	2.9	75.3	76.3	74.4	11363	1434	5366	Copy Number Variation Experiment with a Reference Copy Number of 2	601	585	6.26
11	E07	Ceph17	Control	39	0.0119	-0.0029	0.0412	0.01915	-0.00725	5.96992	6	Neb8	1981	Manual	CNV	Unknown	Unknown	ddPCR Supermix for Probes (no dUTP)	FAM	39612	2025	1937	12104	9856	2248	4258	5598	938	1310	24.5	6	6.22	5.79	2	5000	Ago1	3	3.11	2.9	75	75.7	74.3	13390	1895	11256	Copy Number Variation Experiment with a Reference Copy Number of 2	2003	1958	6.11
11	F07	Ceph20	Control	39	0.1616	0.1338	0.1731	0.15345	0.00815	6.03399	6	Neb8	1147	Manual	CNV	Unknown	Unknown	ddPCR Supermix for Probes (no dUTP)	FAM	22937	1175	1119	11284	7027	4257	1980	5047	1130	3127	16.4	6.05	6.31	5.79	2	5000	Ago1	3.02	3.15	2.89	75.1	75.9	74.3	13057	1875	8838	Copy Number Variation Experiment with a Reference Copy Number of 2	1161	1133	6.18
14	G02	Ceph21	Control	39	0.0827	0.0821	0.1158	0.09895	-0.01625	5.9328	6	Neb8	201	Manual	CNV	Unknown	Unknown	ddPCR Supermix for Probes (no dUTP)	FAM	4029	209	194	16262	2559	13703	167	2392	833	12870	0.881	5.4	5.79	5	2	4500	Ago1	2.7	2.9	2.5	73	74.4	71.5	11246	1424	2969	Copy Number Variation Experiment with a Reference Copy Number of 2	205	197	5.6
11	G07	Ceph21	Control	39	0.0827	0.0821	0.1158	0.09895	-0.01625	5.9328	6	Neb8	1219	Manual	CNV	Unknown	Unknown	ddPCR Supermix for Probes (no dUTP)	FAM	24382	1248	1191	11765	7591	4174	2382	5209	1301	2873	2.32	5.52	5.74	5.3	2	5000	Ago1	2.76	2.87	2.65	73.4	74.2	72.6	12669	1865	8836	Copy Number Variation Experiment with a Reference Copy Number of 2	1234	1205	5.63
17	B01	Ceph23	Control	40	-0.3866	-0.1345	-0.1903	-0.1624	-0.2242	5.13642	5	Neb8	1436	Manual	CNV	Unknown	Unknown	ddPCR Supermix for Probes (no dUTP)	FAM	28720	1469	1404	12306	8675	3631	3162	5513	1260	2371	22.4	5.48	5.69	5.28	2	4000	Ago1	2.74	2.84	2.64	73.3	74	72.5	13092	1826	9768	Copy Number Variation Experiment with a Reference Copy Number of 2	1452	1420	5.59
25	A05	Ceph24	Control	40	-0.0443	-0.006	-0.0649	-0.03545	-0.00885	5.96331	6	Neb8	269	Manual	CNV	Unknown	Unknown	ddPCR Supermix for Probes (no dUTP)	FAM	5379	279	259	13022	2661	10361	197	2464	770	9591	0	5.93	6.36	5.49	2	3000	Ago1	2.96	3.18	2.74	74.8	76.2	73.4	10069	1346	3129	Copy Number Variation Experiment with a Reference Copy Number of 2	274	264	6.15
17	C01	Ceph24	Control	40	-0.0443	-0.006	-0.0649	-0.03545	-0.00885	5.96331	6	Neb8	2293	Manual	CNV	Unknown	Unknown	ddPCR Supermix for Probes (no dUTP)	FAM	45860	2348	2241	11235	9635	1600	4241	5394	655	945	53.8	6.81	7.06	6.56	2	4000	Ago1	3.41	3.53	3.28	77.3	77.9	76.7	13177	1885	11569	Copy Number Variation Experiment with a Reference Copy Number of 2	2321	2266	6.94
17	D01	Ceph25	Control	40	-0.0377	-0.0427	-0.0675	-0.0551	0.0174	6.0728	6	Neb8	1658	Manual	CNV	Unknown	Unknown	ddPCR Supermix for Probes (no dUTP)	FAM	33153	1697	1620	10962	8283	2679	3862	4421	1126	1553	72.7	4.64	4.81	4.47	2	4000	Ago1	2.32	2.41	2.24	69.9	70.7	69.1	13362	1856	10550	Copy Number Variation Experiment with a Reference Copy Number of 2	1678	1638	4.73
17	E01	Ceph26	Control	40	-0.0108	-0.001	-0.0605	-0.03075	0.01995	6.08355	6	Neb8	1921	Manual	CNV	Unknown	Unknown	ddPCR Supermix for Probes (no dUTP)	FAM	38413	1967	1876	10454	8411	2043	3334	5077	832	1211	0	6.42	6.67	6.17	2	4000	Ago1	3.21	3.34	3.09	76.3	77	75.6	13217	1854	10996	Copy Number Variation Experiment with a Reference Copy Number of 2	1944	1898	6.55
17	F01	Ceph29	Control	40	0.0597	0.0303	-0.0368	-0.00325	0.06295	6.2676	6	Neb8	1472	Manual	CNV	Unknown	Unknown	ddPCR Supermix for Probes (no dUTP)	FAM	29435	1504	1440	13088	9342	3746	3289	6053	1282	2464	12.6	5.82	6.04	5.61	2	4000	Ago1	2.91	3.02	2.81	74.4	75.1	73.7	12823	1895	9695	Copy Number Variation Experiment with a Reference Copy Number of 2	1488	1456	5.93
25	E05	Ceph33	Control	43	0.0264	0.046	0.0155	0.03075	-0.00435	5.98194	6	Neb8	258	Manual	CNV	Unknown	Unknown	ddPCR Supermix for Probes (no dUTP)	FAM	5152	267	248	14051	2763	11288	210	2553	809	10479	1.08	5.82	6.23	5.4	2	3000	Ago1	2.91	3.12	2.7	74.4	75.8	73	9250	1530	3048	Copy Number Variation Experiment with a Reference Copy Number of 2	263	253	6.03
17	G01	Ceph33	Control	43	0.0264	0.046	0.0155	0.03075	-0.00435	5.98194	6	Neb8	2022	Manual	CNV	Unknown	Unknown	ddPCR Supermix for Probes (no dUTP)	FAM	40450	2068	1978	12052	9892	2160	4917	4975	921	1239	125	5.19	5.37	5.01	2	4000	Ago1	2.6	2.68	2.51	72.2	72.9	71.5	12891	1942	10929	Copy Number Variation Experiment with a Reference Copy Number of 2	2046	2000	5.28
17	H01	Ceph34	Control	43	-0.1084	-0.073	-0.1274	-0.1002	-0.0082	5.96599	6	Neb8	912	Manual	CNV	Unknown	Unknown	ddPCR Supermix for Probes (no dUTP)	FAM	18232	935	889	11954	6446	5508	1569	4877	1277	4231	9.59	5.7	5.95	5.45	2	4000	Ago1	2.85	2.98	2.72	74	74.9	73.2	13155	1929	7983	Copy Number Variation Experiment with a Reference Copy Number of 2	923	900	5.83
8	E07	HA081X	Control	33	0.0046	0.0033	-0.0064	-0.00155	0.00615	6.02563	6	Neb8	2059.73	Manual	CNV	Unknown	Unknown	ddPCR Supermix for Probes (no dUTP)	FAM	41194.6	2104.57	2016.54	13073	10803	2270	4988	5815	1106	1164	0	5.57887	5.76458	5.39315	2	5000	Ago1	2.78943	2.88229	2.69658	73.6108	74.2575	72.9642	12455.8	2254.35	10684.4	Copy Number Variation Experiment with a Reference Copy Number of 2	2082.39	2037.49	5.6736
20	B09	HA082Y	Control	57	0.0554	0.0281	0.0643	0.0462	0.0092	6.03838	6	Neb8	300	Manual	CNV	Unknown	Unknown	ddPCR Supermix for Probes (no dUTP)	FAM	6007	312	289	12294	2770	9524	232	2538	839	8685	0	5.6	6	5.21	2	4500	Ago1	2.8	3	2.6	73.7	75.1	72.3	12968	2079	4533	Copy Number Variation Experiment with a Reference Copy Number of 2	306	295	5.8
20	A09	LA018Y	Control	57	-0.0196	-0.0045	-0.0352	-0.01985	0.00025	6.00104	6	Neb8	388	Manual	CNV	Unknown	Unknown	ddPCR Supermix for Probes (no dUTP)	FAM	7764	402	375	11589	3257	8332	360	2897	874	7458	2.08	5.86	6.25	5.48	2	4500	Ago1	2.93	3.12	2.74	74.6	75.8	73.3	12932	2078	5128	Copy Number Variation Experiment with a Reference Copy Number of 2	395	381	6.06
7	A06	LA032X	Control	37	-0.0164	-0.0174	-0.0411	-0.02925	0.01285	6.05368	6	Neb8	325.69	Manual	CNV	Unknown	Unknown	ddPCR Supermix for Probes (no dUTP)	FAM	6513.8	336.859	314.626	13725	3319	10406	243	3076	812	9594	0	6.92247	7.40248	6.44245	2	5000	Ago1	3.46123	3.70124	3.22123	77.5847	78.7906	76.3788	12932.2	2252.72	4835.25	Copy Number Variation Experiment with a Reference Copy Number of 2	331.375	320.032	7.16737
10	D08	MI034X	Control	38	0.1182	0.1055	0.1387	0.1221	-0.0039	5.9838	6	Neb8	454	Manual	CNV	Unknown	Unknown	ddPCR Supermix for Probes (no dUTP)	FAM	9086	469	440	11472	3675	7797	453	3222	906	6891	3.02	6.13	6.51	5.74	2	5000	Ago1	3.06	3.25	2.87	75.4	76.5	74.2	12676	1833	5307	Copy Number Variation Experiment with a Reference Copy Number of 2	462	447	6.32
8	G06	MI035X	Control	36	-0.295	-0.0253	-0.0399	-0.0326	-0.2624	5.0022	5	Neb8	1462.13	Manual	CNV	Unknown	Unknown	ddPCR Supermix for Probes (no dUTP)	FAM	29242.5	1494.14	1430.96	13144	9351	3793	3590	5761	1462	2331	0	5.12404	5.30464	4.94344	2	5000	Ago1	2.56202	2.65232	2.47172	71.926	72.6377	71.2143	12715.6	2309.24	9712.62	Copy Number Variation Experiment with a Reference Copy Number of 2	1478.35	1446.12	5.21617
25	G05	OU020Y	Control	37	0.0178	0.0005	-0.0003	0.0001	0.0177	6.07407	6	Neb8	2841	Manual	CNV	Unknown	Unknown	ddPCR Supermix for Probes (no dUTP)	FAM	56828	2909	2778	12658	11527	1131	6407	5120	629	502	0	5.95	6.15	5.75	2	3000	Ago1	2.98	3.07	2.88	74.8	75.5	74.2	9686	1611	8965	Copy Number Variation Experiment with a Reference Copy Number of 2	2875	2808	6.05
7	A03	PK004Y	Control	36	0.0093	0.0058	0.0284	0.0171	-0.0078	5.96765	6	Neb8	282.086	Manual	CNV	Unknown	Unknown	ddPCR Supermix for Probes (no dUTP)	FAM	5641.72	292.3	271.96	13931	2970	10961	222	2748	759	10202	1.48358	6.56725	7.04162	6.09289	2	5000	Ago1	3.28363	3.52081	3.04644	76.6553	77.9479	75.3627	13314.5	2043.66	4446.53	Copy Number Variation Experiment with a Reference Copy Number of 3	287.286	276.909	6.80928
22	G09	PK028Y	Control	36	0.0047	0.0015	-0.0211	-0.0098	0.0145	6.06061	6	Neb8	2104	Manual	CNV	Unknown	Unknown	ddPCR Supermix for Probes (no dUTP)	FAM	42078	2150	2060	13029	10850	2179	4986	5864	962	1217	32.1	5.87	6.06	5.67	2	5000	Ago1	2.93	3.03	2.83	74.6	75.2	73.9	11256	1696	9657	Copy Number Variation Experiment with a Reference Copy Number of 7	2127	2081	5.97
22	C09	TU083X	Control	33	-0.0232	-0.0062	0.0131	0.00345	-0.02665	5.89018	6	Neb8	1255	Manual	CNV	Unknown	Unknown	ddPCR Supermix for Probes (no dUTP)	FAM	25101	1285	1226	11964	7847	4117	2445	5402	1208	2909	20	5.86	6.09	5.62	2	5000	Ago1	2.93	3.05	2.81	74.5	75.3	73.8	12090	1828	8559	Copy Number Variation Experiment with a Reference Copy Number of 2	1270	1240	5.98
10	A08	TU083X	Control	33	-0.0232	-0.0062	0.0131	0.00345	-0.02665	5.89018	6	Neb8	3847	Manual	CNV	Unknown	Unknown	ddPCR Supermix for Probes (no dUTP)	FAM	76933	3958	3745	11941	11487	454	8471	3016	236	218	674	5.01	5.18	4.83	2	5000	Ago1	2.5	2.59	2.41	71.5	72.2	70.7	13402	2090	12972	Copy Number Variation Experiment with a Reference Copy Number of 2	3902	3794	5.1
8	E01	TU083X	Control	33	-0.0232	-0.0062	0.0131	0.00345	-0.02665	5.89018	6	Neb8	2728.94	Manual	CNV	Unknown	Unknown	ddPCR Supermix for Probes (no dUTP)	FAM	54578.8	2797.4	2664.25	11026	9942	1084	5562	4380	602	482	9.80844	5.6658	5.86646	5.46515	2	5000	Ago1	2.8329	2.93323	2.73258	73.9101	74.593	73.2272	13922.4	2030.81	12753.3	Copy Number Variation Experiment with a Reference Copy Number of 2	2763.37	2695.49	5.76813
20	D09	TU089Y	Control	33	-0.0044	0.0097	-0.0094	0.00015	-0.00455	5.98111	6	Neb8	1146	Manual	CNV	Unknown	Unknown	ddPCR Supermix for Probes (no dUTP)	FAM	22922	1173	1119	12127	7549	4578	2251	5298	1300	3278	14.6	5.62	5.85	5.4	2	4500	Ago1	2.81	2.93	2.7	73.8	74.5	73	12961	2054	8844	Copy Number Variation Experiment with a Reference Copy Number of 2	1160	1132	5.74
10	E08	UU043Y	Control	38	0.0188	0.0032	0.0106	0.0069	0.0119	6.0497	6	Neb8	284	Manual	CNV	Unknown	Unknown	ddPCR Supermix for Probes (no dUTP)	FAM	5678	295	273	11902	2552	9350	200	2352	726	8624	0.198	5.96	6.41	5.51	2	5000	Ago1	2.98	3.2	2.76	74.9	76.3	73.5	12581	1773	4091	Copy Number Variation Experiment with a Reference Copy Number of 2	290	278	6.19
20	C09	UU061Y	Control	57	-0.0827	-0.037	-0.0666	-0.0518	-0.0309	5.87286	6	Neb8	283	Manual	CNV	Unknown	Unknown	ddPCR Supermix for Probes (no dUTP)	FAM	5657	294	272	12900	2757	10143	229	2528	866	9277	0	5.42	5.8	5.04	2	4500	Ago1	2.71	2.9	2.52	73.1	74.4	71.7	13097	2089	4442	Copy Number Variation Experiment with a Reference Copy Number of 2	288	277	5.62
10	G08	UU069X	Control	38	0.0178	-0.0101	-0.0098	-0.00995	0.02775	6.11653	6	Neb8	455	Manual	CNV	Unknown	Unknown	ddPCR Supermix for Probes (no dUTP)	FAM	9090	469	440	12426	3982	8444	400	3582	833	7611	0.754	7.39	7.87	6.92	2	5000	Ago1	3.7	3.93	3.46	78.7	79.8	77.6	12961	1891	5439	Copy Number Variation Experiment with a Reference Copy Number of 2	462	447	7.64
8	E04	VA001Y	Control	37	-0.0043	-0.0131	-0.0037	-0.0084	0.0041	6.01708	6	Neb8	426.157	Manual	CNV	Unknown	Unknown	ddPCR Supermix for Probes (no dUTP)	FAM	8523.15	438.674	413.772	14973	4550	10423	469	4081	1066	9357	0.319868	6.69798	7.08616	6.3098	2	5000	Ago1	3.34899	3.54308	3.1549	77.0062	78.0323	75.98	13457.7	2222.81	5636.87	Copy Number Variation Experiment with a Reference Copy Number of 2	432.527	419.822	6.89603
10	B08	VA076X	Control	36	-0.0466	-0.0451	-0.0688	-0.05695	0.01035	6.0432	6	Neb8	1575	Manual	CNV	Unknown	Unknown	ddPCR Supermix for Probes (no dUTP)	FAM	31492	1609	1541	13216	9750	3466	2770	6980	952	2514	11.3	8.09	8.41	7.78	2	5000	Ago1	4.05	4.2	3.89	80.2	80.8	79.6	13248	1911	10274	Copy Number Variation Experiment with a Reference Copy Number of 2	1592	1558	8.25
7	C05	VA077X	Control	37	0.0035	-0.007	-0.0333	-0.02015	0.02365	6.09917	6	Neb8	2560.04	Manual	CNV	Unknown	Unknown	ddPCR Supermix for Probes (no dUTP)	FAM	51200.9	2614.24	2508.23	14803	13123	1680	7387	5736	842	838	136.678	5.36163	5.52442	5.19884	2	5000	Ago1	2.68081	2.76221	2.59942	72.8321	73.4329	72.2313	13143.4	2269.22	11909.3	Copy Number Variation Experiment with a Reference Copy Number of 2	2587.38	2533.32	5.44466
[truncated: 5 more columns]

## Sheet: Sheet2
Sample		Sample
521		521
523		523
526		526
571		571
573		573
1082		1082
1083		1083
1084		1084
1252		1252
1933		1933
2091		2091
2343		2343
2421		2421
2422		2422
2423		2423
2681		2681
2682		2682
2683		2683
2685		2685
2686		2686
2721		2721
2723		2723
2731		2731
2732		2732
2733		2733
2981		2981
2983		2983
3151		3151
3153		3153
3213		3213
3232		3232
3333		3333
3353		3353
3683		3683
3773		3773
3982		3982
3983		3983
4013		4013
4033		4033
4041		4041
4043		4043
4071		4071
4072		4072
4073		4073
4112
4113		4113
4392		4392
4393		4393
4451		4451
4452		4452
4453		4453
4583		4583
4721		4721
4722		4722
4751		4751
4752		4752
4753		4753
5313		5313
5316		5316
5375		5375
Ceph01		Ceph01
Ceph02		Ceph02
Ceph03		Ceph03
Ceph04		Ceph04
Ceph05		Ceph05
Ceph06		Ceph06
Ceph09		Ceph09
Ceph10		Ceph10
Ceph11		Ceph11
Ceph14		Ceph14
Ceph15		Ceph15
Ceph16		Ceph16
Ceph17		Ceph17
Ceph20		Ceph20
Ceph21		Ceph21
Ceph23		Ceph23
Ceph24		Ceph24
Ceph25		Ceph25
Ceph26		Ceph26
Ceph29		Ceph29
Ceph33		Ceph33
Ceph34		Ceph34
HA081X		HA081X
HA082Y		HA082Y
LA018Y		LA018Y
LA032X		LA032X
MI034X		MI034X
MI035X		MI035X
OU020Y		OU020Y
PK004Y		PK004Y
PK028Y		PK028Y
TU083X		TU083X
TU089Y		TU089Y
UU043Y		UU043Y
UU061Y		UU061Y
UU069X		UU069X
VA001Y		VA001Y
VA072X		VA076X
VA076X		VA077X
VA077X
